# Supplementary material for: Methyl (Z)-2-[(2,4-dioxothia­zolidin-3-yl)meth­yl]-3-(2-methyl­phen­yl)prop-2-enoate
Source: Acta Crystallogr Sect E Struct Rep Online. 2011 Dec 17;68(Pt 1):o156–7. doi: 10.1107/S1600536811053682 (PMC3254499; doi:10.1107/S1600536811053682)
Supplement: Supplementary file 2 [file e-68-0o156-Isup2.hkl]

#
# h,k,l, Fc-squared, Fo-squared, sigma(Fo-squared) and status flag
#
data_I
_shelx_title ' SM5 in C2/c'
_shelx_refln_list_code          4
_shelx_F_calc_maximum      375.85
_exptl_crystal_F_000      1280.00
_reflns_d_resolution_high  0.7066
 
loop_
 _symmetry_equiv_pos_as_xyz
 'x, y, z'
 '-x, y, -z+1/2'
 'x+1/2, y+1/2, z'
 '-x+1/2, y+1/2, -z+1/2'
 '-x, -y, -z'
 'x, -y, z-1/2'
 '-x+1/2, -y+1/2, -z'
 'x+1/2, -y+1/2, z-1/2'
 
_cell_length_a    21.3744
_cell_length_b     6.9762
_cell_length_c    20.3084
_cell_angle_alpha  90.000
_cell_angle_beta  103.361
_cell_angle_gamma  90.000
 
_shelx_F_squared_multiplier     1.000
 
loop_
 _refln_index_h
 _refln_index_k
 _refln_index_l
 _refln_F_squared_calc
 _refln_F_squared_meas
 _refln_F_squared_sigma
 _refln_observed_status
   2   0   0    20529.98    12809.12    393.14 o
   4   0   0     6106.47     6073.57     82.80 o
   6   0   0     1224.45     1058.35     15.16 o
   8   0   0      158.77      101.77      6.26 o
  10   0   0    10197.90    10009.77    180.52 o
  12   0   0      942.41     1288.78     42.42 o
  14   0   0     3102.00     3073.78     77.27 o
  16   0   0     8131.54     7736.57    154.43 o
  18   0   0      392.83      444.08     23.15 o
  20   0   0      614.76      640.41     29.68 o
  22   0   0     4291.17     3986.62    105.55 o
  24   0   0      123.15      137.68     18.62 o
  26   0   0        6.86       18.52     14.41 o
  28   0   0        9.98       30.86     24.27 o
   1   1   0       79.36       64.45      2.17 o
   3   1   0    22570.44    22779.08    186.05 o
   5   1   0       36.67       65.88      3.35 o
   7   1   0     4176.69     4281.55     47.24 o
   9   1   0      321.20      358.77      7.15 o
  11   1   0     2045.25     2036.01     28.75 o
  13   1   0     1354.75     1380.30     24.97 o
  15   1   0      684.62      655.43     14.70 o
  17   1   0      127.44      140.34     10.74 o
  19   1   0      858.41      804.26     20.93 o
  21   1   0       16.09       14.58     11.52 o
  23   1   0      120.97      125.55     12.34 o
  25   1   0       59.52       55.56     11.84 o
  27   1   0       39.96       22.66     10.07 o
  29   1   0        0.09      -10.17     12.81 o
   0   2   0    48929.66    48665.13    643.80 o
   2   2   0     9272.56    10137.68     91.28 o
   4   2   0     2801.44     2818.43     26.76 o
   6   2   0      397.43      359.18      5.90 o
   8   2   0     1451.01     1686.40     19.98 o
  10   2   0       28.86       65.84      3.52 o
  12   2   0        3.73       11.31      4.03 o
  14   2   0     1126.29     1173.83     20.20 o
  16   2   0     1474.56     1325.19     22.87 o
  18   2   0        4.45       12.26      6.94 o
  20   2   0      129.85      135.85     12.33 o
  22   2   0      147.07      149.32     11.22 o
  24   2   0      202.22      202.06     15.03 o
  26   2   0       20.07       18.32     10.72 o
  28   2   0       71.08       57.38     14.85 o
   1   3   0    18262.59    18410.79    173.48 o
   3   3   0       50.20       85.03      2.94 o
   5   3   0     6222.74     6888.73     66.54 o
   7   3   0     7395.09     7672.40     74.14 o
   9   3   0      787.21      791.72     10.90 o
  11   3   0        4.77        7.51      2.53 o
  13   3   0      143.09      150.97      5.40 o
  15   3   0     5304.19     5148.35     62.31 o
  17   3   0     5512.21     5386.88     79.88 o
  19   3   0       69.01       49.04      8.43 o
  21   3   0       34.16       17.48      9.67 o
  23   3   0      421.52      470.04     19.46 o
  25   3   0       30.67       21.93      9.17 o
  27   3   0       30.77       35.38     16.25 o
   0   4   0      543.15      544.05     17.69 o
   2   4   0     2226.93     2340.03     23.99 o
   4   4   0     1885.77     1913.55     20.34 o
   6   4   0     1589.51     1759.14     20.47 o
   8   4   0      306.32      299.39      5.78 o
  10   4   0     1204.93     1230.99     23.31 o
  12   4   0       87.39       74.14      3.88 o
  14   4   0      109.31      113.52      5.97 o
  16   4   0      676.27      614.24     13.13 o
  18   4   0      391.42      384.47     14.05 o
  20   4   0      143.14      151.18      9.96 o
  22   4   0       52.38       39.23     11.03 o
  24   4   0        6.12       15.75     10.87 o
  26   4   0        7.76        8.03     14.64 o
   1   5   0      231.43      258.30      6.39 o
   3   5   0     1297.65     1235.91     14.39 o
   5   5   0      577.57      542.94      8.41 o
   7   5   0     1929.13     1850.69     21.09 o
   9   5   0        2.58       14.19      3.39 o
  11   5   0      108.26      108.64      5.37 o
  13   5   0      503.79      469.39     11.69 o
  15   5   0      650.24      634.70     15.02 o
  17   5   0      551.04      553.48     22.42 o
  19   5   0       21.96       28.41      7.97 o
  21   5   0       23.92       20.40     10.50 o
  23   5   0       87.56       94.86     17.66 o
  25   5   0        3.75       19.04     15.05 o
   0   6   0     7990.80     7831.39    108.33 o
   2   6   0      854.36      763.56     13.26 o
   4   6   0       45.56       42.40      4.28 o
   6   6   0       99.81       96.90      5.66 o
   8   6   0       86.76       79.77      5.75 o
  10   6   0      205.09      177.66      7.75 o
  12   6   0       69.36       47.52      6.07 o
  14   6   0       86.73       66.81      7.39 o
  16   6   0      265.73      262.69     15.08 o
  18   6   0       22.28        7.39      7.78 o
  20   6   0       15.21       31.30     11.72 o
  22   6   0       49.30       86.31     18.66 o
   1   7   0      157.12      153.87      6.95 o
   3   7   0        0.47       -1.24      4.02 o
   5   7   0       61.69       53.63      6.04 o
   7   7   0       17.37       17.78      4.87 o
   9   7   0       43.23       30.59      5.57 o
  11   7   0       98.20      110.49      7.36 o
  13   7   0       20.65       17.13      6.92 o
  15   7   0        0.67        8.03      7.66 o
  17   7   0       47.95       19.15     11.14 o
  19   7   0        3.64       10.42     13.24 o
   0   8   0      361.49      374.35     15.55 o
   2   8   0      145.20      153.23      8.20 o
   4   8   0        3.22       -3.58      5.01 o
   6   8   0      109.54      117.50      7.81 o
   8   8   0       89.85       98.58      8.78 o
  10   8   0       70.88       69.31      8.61 o
  12   8   0       22.71       30.57     10.30 o
  14   8   0        0.03        1.24      9.88 o
  16   8   0      138.16      107.94     31.12 o
   1   9   0       19.00       23.51      7.63 o
   3   9   0        4.26       -5.64      6.55 o
   5   9   0        2.10        6.31      7.08 o
   7   9   0       19.52       14.39      8.55 o
   9   9   0        2.65       -4.70      7.84 o
  11   9   0        5.81        2.44     11.04 o
 -29   1   1        7.70      -13.53     16.44 o
 -27   1   1       11.18        5.41      9.64 o
 -25   1   1      287.88      311.30     16.46 o
 -23   1   1        5.27       12.50      8.69 o
 -21   1   1       20.26        6.50      6.45 o
 -19   1   1     1126.43     1169.19     26.06 o
 -17   1   1     2170.79     1980.56     35.93 o
 -15   1   1       73.25       83.64      5.85 o
 -13   1   1       52.57       59.46      3.33 o
 -11   1   1     1647.16     1599.34     27.06 o
  -9   1   1     6661.01     6639.39     76.02 o
  -7   1   1     3046.90     2817.45     31.82 o
  -5   1   1     1478.08     1541.05     15.23 o
  -3   1   1     2546.66     2528.29     22.69 o
  -1   1   1    21689.72    21342.40    167.68 o
   1   1   1     1003.46     1141.78      9.40 o
   3   1   1    35903.86    35868.18    292.76 o
   5   1   1     5935.63     5857.72     51.17 o
   7   1   1    10985.38    11942.15    112.23 o
   9   1   1       18.24       29.60      4.07 o
  11   1   1     2458.46     2251.63     29.13 o
  13   1   1     1115.60     1082.11     22.97 o
  15   1   1     1762.58     1783.08     29.13 o
  17   1   1     2017.88     1710.22     32.79 o
  19   1   1     2811.97     2664.16     52.46 o
  21   1   1      640.70      634.10     21.63 o
  23   1   1       78.04       81.30     10.92 o
  25   1   1      335.86      354.83     19.08 o
  27   1   1      142.48      126.56     17.43 o
 -28   2   1       40.23       63.95     12.58 o
 -26   2   1        0.11        4.98      8.64 o
 -24   2   1      394.25      429.66     17.52 o
 -22   2   1        6.47       -5.64      5.87 o
 -20   2   1       26.58       29.49      7.71 o
 -18   2   1      693.98      633.35     19.82 o
 -16   2   1     1650.47     1518.55     30.67 o
 -14   2   1      308.02      346.04      9.60 o
 -12   2   1        1.63       -1.15      2.47 o
 -10   2   1       16.27       49.49      3.92 o
  -8   2   1       70.47      115.05      4.09 o
  -6   2   1        0.09        3.33      1.58 o
  -4   2   1      527.96      538.30      6.58 o
  -2   2   1    73379.95    68649.83    604.83 o
   0   2   1    11698.33    12552.43    111.31 o
   2   2   1     1237.66     1349.15     13.56 o
   4   2   1      732.89     1062.82     21.07 o
   6   2   1     6912.78     7304.83     63.25 o
   8   2   1       41.28      101.01      3.00 o
  10   2   1      152.48      211.70      6.28 o
  12   2   1      743.63      738.05     11.31 o
  14   2   1     1501.51     1424.54     21.58 o
  16   2   1      710.97      739.41     15.94 o
  18   2   1     1204.89     1225.88     30.03 o
  20   2   1       69.19       67.89      8.49 o
  22   2   1      134.79      168.06     12.06 o
  24   2   1      133.52      143.76     15.81 o
  26   2   1       84.14      101.35     18.81 o
  28   2   1       43.51       45.05     23.18 o
 -27   3   1       10.78       -1.06     14.65 o
 -25   3   1        6.09        5.43      8.57 o
 -23   3   1        7.32        5.34      8.13 o
 -21   3   1       20.06        9.83      7.52 o
 -19   3   1      409.96      362.71     18.45 o
 -17   3   1     1436.44     1399.30     23.07 o
 -15   3   1        3.32        7.02      3.93 o
 -13   3   1      110.22      112.61      6.79 o
 -11   3   1      659.30      641.54     10.13 o
  -9   3   1      511.70      667.42      9.56 o
  -7   3   1      121.49      109.93      3.10 o
  -5   3   1     2435.95     2718.99     28.23 o
  -3   3   1      823.91      812.87     10.16 o
  -1   3   1       10.31       13.75      4.21 o
   1   3   1     1572.86     1785.77     18.12 o
   3   3   1        1.18        6.71      1.64 o
   5   3   1     3729.20     3864.37     36.60 o
   7   3   1       10.40       11.24      2.35 o
   9   3   1       14.67       20.47      2.59 o
  11   3   1      553.46      527.82     10.26 o
  13   3   1        8.53        9.77      2.91 o
  15   3   1      232.35      240.93      7.66 o
  17   3   1      334.91      362.40     14.46 o
  19   3   1       66.61       45.76      6.67 o
  21   3   1        5.97        6.79      9.03 o
  23   3   1       18.75       24.51      9.69 o
  25   3   1        7.50        6.73     13.14 o
  27   3   1       13.45       -1.04     14.53 o
 -26   4   1       39.66       22.53     14.96 o
 -24   4   1      178.17      215.57     17.32 o
 -22   4   1       15.04       23.85      9.02 o
 -20   4   1        1.20        1.93      6.09 o
 -18   4   1      341.77      355.20     13.31 o
 -16   4   1      134.10      118.26      6.71 o
 -14   4   1     1037.68      991.89     17.55 o
 -12   4   1      135.86      116.41      6.01 o
 -10   4   1        3.63        3.33      2.96 o
  -8   4   1        2.20        1.37      2.49 o
  -6   4   1      953.91     1028.98     13.62 o
  -4   4   1       20.60       64.23      5.39 o
  -2   4   1     7125.70     7241.47     69.99 o
   0   4   1     2331.36     2394.69     25.53 o
   2   4   1     1421.87     1585.74     17.34 o
   4   4   1       81.32      120.06      4.07 o
   6   4   1      527.91      580.54      8.64 o
   8   4   1     1731.52     1696.35     18.86 o
  10   4   1       60.71       69.03      6.20 o
  12   4   1      165.56      174.41      7.62 o
  14   4   1      251.81      306.49      9.86 o
  16   4   1      120.60      130.91      8.80 o
  18   4   1      639.88      680.14     24.97 o
  20   4   1      145.85      112.92     16.25 o
  22   4   1       90.39       90.37     12.94 o
  24   4   1      175.89      154.33     16.20 o
  26   4   1       32.92       34.40     15.85 o
 -25   5   1       73.83       68.43     17.32 o
 -23   5   1       71.40       87.84     17.09 o
 -21   5   1        6.83        9.16      9.51 o
 -19   5   1      174.30      192.10     16.79 o
 -17   5   1      244.81      243.37     11.81 o
 -15   5   1      139.12      122.04      8.14 o
 -13   5   1       37.78       27.85      4.60 o
 -11   5   1      333.71      279.12      8.24 o
  -9   5   1      909.15      969.35     14.78 o
  -7   5   1        9.63       22.14      3.33 o
  -5   5   1       67.88       54.13      3.94 o
  -3   5   1      684.52      673.74     10.50 o
  -1   5   1     3876.02     3878.16     38.10 o
   1   5   1     1205.60     1185.76     14.01 o
   3   5   1      136.74      155.88      5.48 o
   5   5   1        3.73       21.87      3.73 o
   7   5   1      219.17      170.07      5.87 o
   9   5   1        0.02       -2.49      2.49 o
  11   5   1        4.29       14.21      3.74 o
  13   5   1     1247.16     1101.94     19.04 o
  15   5   1        0.16        2.92      6.85 o
  17   5   1      181.36      204.29     12.06 o
  19   5   1      130.75      160.39     13.18 o
  21   5   1      125.61      129.79     15.25 o
  23   5   1        1.14       14.85     14.35 o
  25   5   1        3.85       -4.22     13.50 o
 -22   6   1      153.64      136.80     19.57 o
 -20   6   1      113.35      135.30     12.36 o
 -18   6   1      105.77      109.01     10.94 o
 -16   6   1        6.93        5.76      7.19 o
 -14   6   1       29.45       50.66      6.81 o
 -12   6   1       91.33       75.12      6.69 o
 -10   6   1      800.27      736.30     17.77 o
  -8   6   1        0.20        0.39      3.70 o
  -6   6   1       10.65        7.49      3.31 o
  -4   6   1      775.25      772.57     12.72 o
  -2   6   1        0.12       -5.78      5.78 o
   0   6   1     4676.25     4578.99     47.27 o
   2   6   1      118.12       97.47      6.37 o
   4   6   1      343.01      330.88      8.30 o
   6   6   1      147.21      132.05      6.56 o
   8   6   1      693.55      685.26     14.06 o
  10   6   1      307.00      277.86      9.30 o
  12   6   1        0.03       -1.28      4.38 o
  14   6   1      256.25      247.37     12.95 o
  16   6   1       90.40       63.08      9.27 o
  18   6   1        5.95       10.46      8.03 o
  20   6   1       77.05       80.07     16.21 o
  22   6   1      188.41      236.08     23.40 o
 -19   7   1        3.41       17.39     13.21 o
 -17   7   1      168.58      159.09     16.87 o
 -15   7   1        1.34       -5.13      6.64 o
 -13   7   1       20.08       20.38      6.61 o
 -11   7   1       52.89       41.12      7.16 o
  -9   7   1       86.79       82.96      7.84 o
  -7   7   1      176.30      180.88      8.06 o
  -5   7   1       62.72       44.43      5.48 o
  -3   7   1       20.21       26.47      4.61 o
  -1   7   1        4.80        2.61      4.19 o
   1   7   1       17.64       10.80      4.44 o
   3   7   1     1226.93     1211.18     19.09 o
   5   7   1      177.34      204.41      8.36 o
   7   7   1        9.25       21.49      5.03 o
   9   7   1       19.61       26.11      5.30 o
  11   7   1       23.40       36.00      6.04 o
  13   7   1       19.40       20.32      7.84 o
  15   7   1       49.70       75.78     10.35 o
  17   7   1       63.27       45.56     12.02 o
  19   7   1      207.69      204.56     22.21 o
 -16   8   1      285.90      302.13     23.44 o
 -14   8   1      213.26      205.67     16.47 o
 -12   8   1       27.94       19.41      8.69 o
 -10   8   1        4.59       -2.22      7.26 o
  -8   8   1        0.93        0.31      6.24 o
  -6   8   1       23.90       47.37      6.22 o
  -4   8   1      139.70      152.46      9.56 o
  -2   8   1      129.50      159.66      9.49 o
   0   8   1      137.46      147.36      7.55 o
   2   8   1       25.31       12.43      5.53 o
   4   8   1       34.45       42.77      6.14 o
   6   8   1       44.56       48.52      6.47 o
   8   8   1      135.05      170.90      9.63 o
  10   8   1       10.50       21.69      8.48 o
  12   8   1       58.75       80.79     12.40 o
  14   8   1       14.11        8.69     12.27 o
  16   8   1       27.12       39.89     14.97 o
 -11   9   1        0.02        2.99     11.44 o
  -9   9   1       87.08       94.44     15.02 o
  -7   9   1       78.01       87.05     10.42 o
  -5   9   1      277.44      296.14     18.95 o
  -3   9   1       69.65       62.34      9.04 o
  -1   9   1        0.02       -6.60      8.76 o
   1   9   1       26.09       22.01      7.71 o
   3   9   1        2.95        8.40      7.33 o
   5   9   1       54.47       77.44      9.60 o
   7   9   1        0.02       -0.97      6.86 o
   9   9   1       14.48       10.69     10.53 o
  11   9   1        5.17       17.06     17.69 o
 -28   0   2      267.01      250.73     37.44 o
 -26   0   2     1522.19     1618.17     44.51 o
 -24   0   2       60.30       81.46     11.39 o
 -22   0   2        1.01        9.42      7.94 o
 -20   0   2     2949.27     2612.25     72.75 o
 -18   0   2      151.57      216.33     16.36 o
 -16   0   2     3096.88     2830.52     48.09 o
 -14   0   2        3.61        1.25      2.51 o
 -12   0   2       92.23       62.39      5.28 o
 -10   0   2      135.66      158.34      5.79 o
  -8   0   2     2642.89     2855.33     40.34 o
  -6   0   2    38009.27    36946.15    492.59 o
  -4   0   2    27389.95    26066.85    317.42 o
  -2   0   2     6415.17     5767.91    141.61 o
   0   0   2      538.55      273.46      7.89 o
   2   0   2       57.68       34.35      2.21 o
   4   0   2     7025.43     7426.02     92.71 o
   6   0   2     2396.29     2722.29     53.86 o
   8   0   2      648.91      725.90     17.79 o
  10   0   2       20.80        0.87      4.39 o
  12   0   2     3380.92     3093.46     60.89 o
  14   0   2      985.91     1045.67     35.21 o
  16   0   2     7535.08     7178.28    146.30 o
  18   0   2     2421.93     2344.82     66.53 o
  20   0   2      135.69      108.49     22.66 o
  22   0   2       22.63        9.61     20.79 o
  24   0   2     1172.92     1325.01     50.33 o
  26   0   2       23.00       37.68     16.44 o
  28   0   2      130.96      140.03     22.53 o
 -29   1   2        0.06        6.02     16.34 o
 -27   1   2       17.88       24.77     10.24 o
 -25   1   2      181.50      178.72     13.54 o
 -23   1   2      674.27      699.57     21.33 o
 -21   1   2       90.44       98.16      7.92 o
 -19   1   2      563.70      571.28     17.04 o
 -17   1   2       24.04       37.33      6.87 o
 -15   1   2      199.94      199.16      6.42 o
 -13   1   2      811.66      754.28     13.91 o
 -11   1   2     6624.04     6780.18     79.20 o
  -9   1   2       40.18       31.85      2.31 o
  -7   1   2     1615.89     1631.84     17.29 o
  -5   1   2      451.25      377.93      4.90 o
  -3   1   2     2009.20     1978.45     17.22 o
  -1   1   2    16616.30    16884.05    135.75 o
   1   1   2     2300.57     2272.70     19.82 o
   3   1   2    45603.83    44778.45    364.13 o
   5   1   2     7667.64     7944.86     75.86 o
   7   1   2      222.85      204.60      5.03 o
   9   1   2     2438.26     2369.92     28.15 o
  11   1   2      222.61      195.52      5.75 o
  13   1   2     1196.98     1287.38     18.07 o
  15   1   2      324.74      296.23      9.64 o
  17   1   2      979.55      970.89     22.51 o
  19   1   2       56.20       59.56      9.28 o
  21   1   2       13.48       12.76      7.89 o
  23   1   2       26.60       27.58      9.48 o
  25   1   2      174.12      159.27     14.86 o
  27   1   2      138.02      154.59     18.53 o
 -28   2   2        1.52        0.74     10.32 o
 -26   2   2      265.39      298.36     17.11 o
 -24   2   2        8.05        0.65      7.03 o
 -22   2   2      317.05      301.74     19.94 o
 -20   2   2       91.98       81.96     12.10 o
 -18   2   2      996.26      971.95     22.25 o
 -16   2   2     5179.94     4741.38     81.39 o
 -14   2   2     1751.40     1688.77     26.47 o
 -12   2   2      137.35      131.62      5.45 o
 -10   2   2      407.34      384.55      7.04 o
  -8   2   2     1094.40     1167.72     14.40 o
  -6   2   2    19712.57    19823.43    183.13 o
  -4   2   2        1.83        0.11      0.92 o
  -2   2   2     2873.56     3304.14     28.19 o
   0   2   2    30679.96    31303.55    252.37 o
   2   2   2     3004.51     2998.72     28.12 o
   4   2   2       14.14       25.02      1.64 o
   6   2   2     1037.17      994.71     11.95 o
   8   2   2      364.85      447.37      6.95 o
  10   2   2     1778.61     1751.28     20.57 o
  12   2   2      106.08       66.27      4.17 o
  14   2   2      102.34      117.29      5.79 o
  16   2   2     2905.11     2859.71     41.84 o
  18   2   2      439.56      432.43     12.29 o
  20   2   2        0.45       -1.07      6.22 o
  22   2   2      114.25      122.65     12.17 o
  24   2   2      146.41      163.91     14.67 o
  26   2   2        4.26        3.33     14.10 o
  28   2   2        0.00      -17.88     21.24 o
 -27   3   2        7.97       -8.76      8.76 o
 -25   3   2       91.51      108.74     13.03 o
 -23   3   2      192.22      243.16     14.78 o
 -21   3   2       24.17       27.19      7.99 o
 -19   3   2     1052.66      980.12     35.84 o
 -17   3   2      412.46      405.83     10.04 o
 -15   3   2     1053.49      962.92     17.25 o
 -13   3   2     2209.18     2055.80     25.87 o
 -11   3   2      581.80      586.66     10.15 o
  -9   3   2     9438.42     9688.67     98.28 o
  -7   3   2     1466.49     1368.72     18.12 o
  -5   3   2     5280.20     6556.18     60.16 o
  -3   3   2    15666.28    16126.40    137.56 o
  -1   3   2      690.79      817.51      8.90 o
   1   3   2    17137.61    17527.79    155.37 o
   3   3   2     4637.40     5322.85     51.61 o
   5   3   2       48.93       74.35      2.97 o
   7   3   2     1152.99     1074.18     13.35 o
   9   3   2      123.58      100.55      3.60 o
  11   3   2      141.32      134.57      5.14 o
  13   3   2      342.02      329.56      8.19 o
  15   3   2     3558.32     3321.84     47.70 o
  17   3   2     1940.46     1919.49     34.52 o
  19   3   2        0.99        1.62      6.14 o
  21   3   2        0.06        4.59      7.01 o
  23   3   2       86.36      108.70     20.85 o
  25   3   2        9.42       13.64     14.70 o
  27   3   2       29.05       43.22     18.02 o
 -26   4   2       30.57       37.59     15.96 o
 -24   4   2        8.39        8.54     10.48 o
 -22   4   2        7.29       -0.43      8.08 o
 -20   4   2        3.91        7.90      5.97 o
 -18   4   2      168.60      161.80     11.98 o
 -16   4   2        0.52        4.30      5.16 o
 -14   4   2      440.32      366.97     10.46 o
 -12   4   2      112.26      147.89      6.05 o
 -10   4   2       23.45       39.76      3.70 o
  -8   4   2       32.96       24.47      3.72 o
  -6   4   2     3742.02     4142.38     42.03 o
  -4   4   2        5.35       -0.25      1.90 o
  -2   4   2       36.04       54.95      2.93 o
   0   4   2      476.22      569.41      8.67 o
   2   4   2       35.60       27.39      2.51 o
   4   4   2      152.97      154.11      4.25 o
   6   4   2      645.40      676.61     11.40 o
   8   4   2      740.66      701.20     10.04 o
  10   4   2      511.15      505.44      9.45 o
  12   4   2      380.38      405.44     10.09 o
  14   4   2      123.02      124.47      6.20 o
  16   4   2      312.25      303.04     12.57 o
  18   4   2       21.55       27.45      6.73 o
  20   4   2        2.48       -9.96     10.12 o
  22   4   2       37.85       26.49     12.85 o
  24   4   2        0.36       10.61     13.57 o
  26   4   2       12.36       -0.92     15.00 o
 -25   5   2        4.57       22.45     16.46 o
 -23   5   2      259.67      282.96     19.44 o
 -21   5   2        5.28       18.77     10.06 o
 -19   5   2      307.51      314.77     15.18 o
 -17   5   2      461.63      452.53     15.29 o
 -15   5   2        0.69       -2.26      4.60 o
 -13   5   2        0.62        3.93      4.62 o
 -11   5   2      225.83      204.13     10.49 o
  -9   5   2      488.81      547.75     11.25 o
  -7   5   2        1.59       -0.94      2.64 o
  -5   5   2       12.36       22.58      2.71 o
  -3   5   2       30.74       23.77      4.12 o
  -1   5   2     4281.92     4215.03     43.31 o
   1   5   2     1875.20     1963.04     22.64 o
   3   5   2      159.21      149.72      6.26 o
   5   5   2      570.21      560.78      8.71 o
   7   5   2        7.50       17.76      2.94 o
   9   5   2        6.73        7.06      3.01 o
  11   5   2      605.35      592.94     13.99 o
  13   5   2       11.44       20.30      4.91 o
  15   5   2      210.09      202.29     13.45 o
  17   5   2      646.47      630.61     22.71 o
  19   5   2      112.67       85.98      9.88 o
  21   5   2        3.39       -8.11      8.61 o
  23   5   2        0.10      -11.18     12.04 o
 -22   6   2       31.07       56.14     15.46 o
 -20   6   2      581.45      560.70     20.96 o
 -18   6   2      211.76      225.10     13.56 o
 -16   6   2       24.51       31.68      7.85 o
 -14   6   2        9.57       16.80      5.57 o
 -12   6   2       36.61       34.27      6.00 o
 -10   6   2        0.44        5.21      4.50 o
  -8   6   2       36.73       28.42      4.35 o
  -6   6   2      161.17      174.59      6.47 o
  -4   6   2      456.06      459.45     10.38 o
  -2   6   2      357.68      358.05      9.45 o
   0   6   2       44.85       67.72     10.19 o
   2   6   2      392.37      390.10      9.10 o
   4   6   2       87.05       80.02      4.92 o
   6   6   2        7.28        5.05      3.79 o
   8   6   2        0.30        8.39      4.11 o
  10   6   2        3.30        3.63      4.26 o
  12   6   2      149.84      152.30      7.58 o
  14   6   2       98.72       95.87      8.60 o
  16   6   2      153.41      158.57     13.40 o
  18   6   2      249.21      253.12     14.37 o
  20   6   2       28.52       43.32     15.20 o
  22   6   2       38.92       43.30     16.72 o
 -21   7   2       36.07       43.86     14.69 o
 -19   7   2       57.44       93.60     16.38 o
 -17   7   2       60.46       52.61     11.50 o
 -15   7   2       25.33       12.92      7.79 o
 -13   7   2       26.02       40.60      7.09 o
 -11   7   2        0.42       -2.55      5.57 o
  -9   7   2      108.49      133.69      9.34 o
  -7   7   2      238.38      239.72      8.97 o
  -5   7   2        4.53        1.21      4.25 o
  -3   7   2       78.87       63.63      5.30 o
  -1   7   2      337.39      317.40     12.02 o
   1   7   2       47.34       61.22      6.72 o
   3   7   2       49.03       63.99      6.78 o
   5   7   2      317.01      324.80     10.44 o
   7   7   2      217.35      210.88      8.71 o
   9   7   2      214.98      234.76      9.21 o
  11   7   2        0.46        0.22      4.90 o
  13   7   2       77.19       73.61      8.77 o
  15   7   2       11.92       15.82      8.74 o
  17   7   2       28.56       31.08     13.78 o
  19   7   2       89.95      110.59     22.08 o
 -16   8   2       45.80       29.01     13.62 o
 -14   8   2        6.02       20.09     10.66 o
 -12   8   2        0.25        6.92      8.16 o
 -10   8   2        1.30       -1.18      7.59 o
  -8   8   2      180.70      187.65     11.10 o
  -6   8   2       56.47       48.20      9.39 o
  -4   8   2        2.87        4.21      5.56 o
  -2   8   2        0.41        7.64      5.23 o
   0   8   2       59.10       72.60      6.69 o
   2   8   2       24.27       29.54      5.75 o
   4   8   2        0.85       -4.83      4.83 o
   6   8   2       19.13        6.26      5.85 o
   8   8   2       19.76       24.85      7.70 o
  10   8   2       12.83       10.22      7.09 o
  12   8   2       56.21       57.00      9.95 o
  14   8   2        2.35       30.95     13.51 o
  16   8   2        0.45       20.45     13.83 o
 -11   9   2        5.88       28.77     12.84 o
  -9   9   2        0.66        3.03     10.33 o
  -7   9   2       11.52       16.05      8.14 o
  -5   9   2       93.76       87.41      9.98 o
  -3   9   2       81.13       77.40     11.88 o
  -1   9   2       13.55       -6.69      7.55 o
   1   9   2       35.31       35.89      9.07 o
   3   9   2       13.66        3.58      8.29 o
   5   9   2       21.08       23.99     10.08 o
   7   9   2        8.79       18.48      8.32 o
   9   9   2        3.82       -7.67      7.70 o
  11   9   2        0.06       11.40      8.81 o
 -29   1   3        1.44        8.53     27.89 o
 -27   1   3      204.31      240.09     16.26 o
 -25   1   3       26.22       31.10      9.47 o
 -23   1   3      481.51      461.91     13.57 o
 -21   1   3      128.44      120.78      7.31 o
 -19   1   3      292.75      269.45      9.17 o
 -17   1   3     2514.64     2500.56     30.16 o
 -15   1   3     2570.28     2401.46     34.46 o
 -13   1   3      631.74      830.44     12.89 o
 -11   1   3    13779.11    13869.62    137.84 o
  -9   1   3      291.99      263.09      4.94 o
  -7   1   3     1242.37     1015.40     12.37 o
  -5   1   3      511.32      544.36      5.61 o
  -3   1   3     4385.38     4081.99     33.11 o
  -1   1   3    58967.85    55399.02    508.11 o
   1   1   3      609.86      768.32      6.76 o
   3   1   3    14316.62    14092.62    139.30 o
   5   1   3    36511.32    36413.98    339.74 o
   7   1   3     2394.58     2397.07     33.58 o
   9   1   3      125.19      139.08      5.04 o
  11   1   3     1806.61     1640.16     21.26 o
  13   1   3      424.82      404.51      8.53 o
  15   1   3     5275.33     4813.79     55.69 o
  17   1   3      440.57      471.82     15.47 o
  19   1   3      110.70      155.87     12.62 o
  21   1   3      473.33      428.28     24.79 o
  23   1   3        4.77       16.99      9.24 o
  25   1   3       98.39       91.56     13.09 o
  27   1   3       80.27       94.69     14.59 o
 -28   2   3       60.34       68.68     12.81 o
 -26   2   3       40.61       26.47      9.31 o
 -24   2   3        6.79       10.11      7.68 o
 -22   2   3        0.55        5.76      6.99 o
 -20   2   3      261.08      252.16      9.68 o
 -18   2   3     2047.30     2033.73     32.28 o
 -16   2   3      165.11      167.88      7.70 o
 -14   2   3     1795.83     1660.83     30.51 o
 -12   2   3     1804.99     1961.41     21.62 o
 -10   2   3     1181.18     1075.51     12.94 o
  -8   2   3    16705.01    17038.65    176.33 o
  -6   2   3     2280.94     2331.05     25.15 o
  -4   2   3     4543.90     4883.08     44.84 o
  -2   2   3      913.28      833.63      8.70 o
   0   2   3    11506.51    12005.86    102.08 o
   2   2   3     1234.90     1384.76     13.43 o
   4   2   3     5437.46     5882.60     56.38 o
   6   2   3     1423.88     1508.03     17.64 o
   8   2   3     7621.68     7787.93     79.01 o
  10   2   3      684.79      700.19     13.77 o
  12   2   3       50.69       40.56      3.74 o
  14   2   3     4653.69     4417.97     54.90 o
  16   2   3     1075.40     1099.95     19.20 o
  18   2   3      387.07      377.92     11.73 o
  20   2   3       24.03       17.78      7.08 o
  22   2   3      297.22      301.59     16.28 o
  24   2   3       24.58       26.30     10.03 o
  26   2   3        2.99       -3.10     14.42 o
 -27   3   3        0.29       -0.27      9.39 o
 -25   3   3       12.13       12.35     10.87 o
 -23   3   3       99.03      111.36     11.76 o
 -21   3   3       52.75       63.13      9.43 o
 -19   3   3      176.42      185.83     12.11 o
 -17   3   3       55.23       54.39      4.78 o
 -15   3   3       60.27       64.23      7.99 o
 -13   3   3      101.29       89.08      4.62 o
 -11   3   3      108.26      139.35      4.97 o
  -9   3   3      933.23     1043.19     14.27 o
  -7   3   3        2.53        2.69      1.82 o
  -5   3   3       16.18        8.94      1.96 o
  -3   3   3        9.56        9.23      1.67 o
  -1   3   3     3533.69     3600.83     32.72 o
   1   3   3      678.31      776.52      9.02 o
   3   3   3      299.87      302.29      6.00 o
   5   3   3     1475.60     1522.36     20.30 o
   7   3   3     2343.42     2299.19     24.73 o
   9   3   3       95.38      101.15      3.56 o
  11   3   3       10.78       12.41      2.60 o
  13   3   3       16.04       15.46      3.34 o
  15   3   3      860.44      792.23     17.09 o
  17   3   3       43.28       49.90      6.76 o
  19   3   3       45.58       47.92      8.30 o
  21   3   3      142.63      141.26     14.39 o
  23   3   3        8.66       -1.02     13.17 o
  25   3   3       13.66       18.90     14.85 o
  27   3   3        9.59        5.53     21.17 o
 -26   4   3       63.86       42.14     28.73 o
 -24   4   3       16.57       13.64      9.65 o
 -22   4   3        9.57       -2.96      7.59 o
 -20   4   3      108.38      106.39     11.13 o
 -18   4   3     1282.41     1237.59     26.15 o
 -16   4   3      612.83      621.57     16.79 o
 -14   4   3      183.85      155.22      7.66 o
 -12   4   3      661.22      599.98     11.74 o
 -10   4   3       41.16       40.02      4.51 o
  -8   4   3     1884.69     1982.84     24.12 o
  -6   4   3     2114.83     2389.01     24.51 o
  -4   4   3     2175.24     2296.89     26.03 o
  -2   4   3     3972.43     4143.69     39.75 o
   0   4   3     3727.71     3778.62     36.61 o
   2   4   3       73.92       73.76      3.19 o
   4   4   3      632.08      656.35     10.28 o
   6   4   3      130.09      107.93      4.23 o
   8   4   3     2600.00     2556.82     27.75 o
  10   4   3       27.57       23.85      3.08 o
  12   4   3      109.39      115.44      4.93 o
  14   4   3      685.67      616.55     12.88 o
  16   4   3     1049.80     1006.66     20.80 o
  18   4   3      732.27      719.31     20.97 o
  20   4   3       46.99       47.94     13.60 o
  22   4   3      133.24      143.15     18.96 o
  24   4   3        7.35       20.02     14.49 o
 -25   5   3        1.42       15.06     14.17 o
 -23   5   3        1.64       -7.13      9.57 o
 -21   5   3        1.12       10.97      9.49 o
 -19   5   3      582.90      600.24     18.41 o
 -17   5   3        5.22        4.01      6.43 o
 -15   5   3       51.74       32.48     10.23 o
 -13   5   3      108.19       68.23      7.05 o
 -11   5   3        8.05        8.82      4.47 o
  -9   5   3      196.08      192.47      6.84 o
  -7   5   3      259.33      211.43      6.32 o
  -5   5   3        0.37        1.85      2.36 o
  -3   5   3       17.34       12.29      2.67 o
  -1   5   3      765.68      798.11     11.20 o
   1   5   3     1166.22     1236.98     17.55 o
   3   5   3     1188.38     1075.39     14.04 o
   5   5   3      138.15      153.22      7.17 o
   7   5   3      847.38      760.29     11.76 o
   9   5   3       76.40       59.12      4.94 o
  11   5   3        0.65        2.02      5.46 o
  13   5   3        0.55       -1.85      4.24 o
  15   5   3      516.72      515.23     17.61 o
  17   5   3      161.24      163.94     12.81 o
  19   5   3       27.14       35.06     12.59 o
  21   5   3       13.31        9.84      9.48 o
  23   5   3        1.94       -2.49     13.37 o
 -22   6   3        0.07        6.91     12.07 o
 -20   6   3      135.76      167.98     13.00 o
 -18   6   3      253.84      248.33     13.78 o
 -16   6   3      113.08       96.12      9.80 o
 -14   6   3        0.72       -5.01      5.01 o
 -12   6   3       73.85       69.75      8.07 o
 -10   6   3        0.07       -0.16      4.64 o
  -8   6   3      203.79      199.66      7.93 o
  -6   6   3       12.31        6.30      3.42 o
  -4   6   3      144.20      126.65      6.05 o
  -2   6   3     2340.20     2289.20     29.49 o
   0   6   3      266.18      257.39      8.66 o
   2   6   3     1531.47     1566.29     20.75 o
   4   6   3      428.20      412.99      9.89 o
   6   6   3       10.06       20.32      4.16 o
   8   6   3      125.33      117.22      8.24 o
  10   6   3      277.30      250.12      8.80 o
  12   6   3        6.27        4.37      4.88 o
  14   6   3       16.54        4.44      6.16 o
  16   6   3        3.34       19.42      7.69 o
  18   6   3        1.88       12.38      8.14 o
  20   6   3       84.52       94.48     17.52 o
  22   6   3       13.11       29.02     15.23 o
 -21   7   3      127.05      165.42     19.54 o
 -19   7   3        0.19       -0.08     11.44 o
 -17   7   3       44.50       33.39     11.18 o
 -15   7   3        3.53       -6.75      6.75 o
 -13   7   3       24.84       35.21      7.10 o
 -11   7   3      138.99      157.92     10.48 o
  -9   7   3       98.45       97.70      9.10 o
  -7   7   3       10.09       15.60      4.78 o
  -5   7   3       66.99       63.49      5.85 o
  -3   7   3        1.85        2.53      3.97 o
  -1   7   3     1501.49     1539.10     22.42 o
   1   7   3      223.46      249.72      8.27 o
   3   7   3      138.67      116.33      6.40 o
   5   7   3       64.93       85.04      6.39 o
   7   7   3       27.03       27.64      5.27 o
   9   7   3       63.30       71.36      6.59 o
  11   7   3       57.95       69.12      7.15 o
  13   7   3      145.23      145.38     10.41 o
  15   7   3      166.13      170.94     12.87 o
  17   7   3       48.83       15.31     13.69 o
  19   7   3        3.52       10.85     13.78 o
 -16   8   3       23.98       45.66     14.15 o
 -14   8   3       12.84       27.95     10.86 o
 -12   8   3       37.39       28.88      8.92 o
 -10   8   3        0.20       -5.26      7.21 o
  -8   8   3      121.02      145.22     11.36 o
  -6   8   3       10.26       13.61      6.15 o
  -4   8   3      110.92      101.87      7.72 o
  -2   8   3       17.15       14.92      5.79 o
   0   8   3        3.09        4.07      5.14 o
   2   8   3      176.41      170.50      8.48 o
   4   8   3       66.90       65.77      6.58 o
   6   8   3       85.60       74.32      8.27 o
   8   8   3        0.59       12.90      6.70 o
  10   8   3        9.36        6.74      6.80 o
  12   8   3        3.46       16.99      8.47 o
  14   8   3      191.66      215.20     20.71 o
  16   8   3       36.81       21.64     14.19 o
 -11   9   3        0.12       -9.61     10.69 o
  -9   9   3       29.54       28.98     11.46 o
  -7   9   3        6.57       17.80     10.01 o
  -5   9   3        5.37       19.43      7.69 o
  -3   9   3       20.02       33.07     12.56 o
  -1   9   3       28.21       17.18      8.56 o
   1   9   3        4.24        4.77      7.95 o
   3   9   3       45.19       48.32     10.12 o
   5   9   3       96.47      110.01     13.24 o
   7   9   3        2.85        0.30      7.72 o
   9   9   3        1.23        2.63      8.13 o
 -30   0   4       29.81       51.26     27.89 o
 -28   0   4       29.52       55.91     23.76 o
 -26   0   4       71.68       90.01     14.85 o
 -24   0   4      165.51      185.54     21.12 o
 -22   0   4       79.77       61.18      9.96 o
 -20   0   4      359.49      303.59     14.86 o
 -18   0   4       51.73       54.75      4.85 o
 -16   0   4     2426.31     2151.24     34.09 o
 -14   0   4     1410.52     1650.93     29.39 o
 -12   0   4    10076.36    10383.35    139.37 o
 -10   0   4      409.67      363.67     10.65 o
  -8   0   4    28117.67    29475.33    440.55 o
  -6   0   4    18902.38    18532.02    246.57 o
  -4   0   4     5231.34     5260.84     64.87 o
  -2   0   4    28863.05    28044.70    374.13 o
   0   0   4    29746.06    29526.58    442.53 o
   2   0   4     8082.46     8442.04    114.62 o
   4   0   4    13849.46    14498.93    220.38 o
   6   0   4    32090.86    31377.99    419.66 o
   8   0   4    14657.07    15827.61    253.05 o
  10   0   4      142.49       40.46      5.29 o
  12   0   4      422.00      449.55     15.46 o
  14   0   4     5193.54     5317.66    100.90 o
  16   0   4     3629.28     3337.86     68.94 o
  18   0   4      471.59      491.98     25.73 o
  20   0   4      914.38      881.00     36.69 o
  22   0   4       20.58       35.12     16.27 o
  24   0   4      486.90      565.70     32.30 o
  26   0   4      503.10      489.48     32.69 o
  28   0   4      182.93      153.56     33.89 o
 -29   1   4       33.67       13.32     16.42 o
 -27   1   4       10.37       13.40     11.06 o
 -25   1   4        0.03        1.14      7.75 o
 -23   1   4      216.81      224.45     10.76 o
 -21   1   4       77.87       88.66      7.49 o
 -19   1   4      571.86      519.10     11.51 o
 -17   1   4        2.26       12.59      3.55 o
 -15   1   4      832.90      765.02     12.49 o
 -13   1   4      112.85      164.05      5.00 o
 -11   1   4      196.73      222.81      8.11 o
  -9   1   4     4943.81     5037.56     49.35 o
  -7   1   4     2628.32     2770.72     27.82 o
  -5   1   4     1292.88     1366.75     46.42 o
  -3   1   4     2763.04     2936.97     25.60 o
  -1   1   4      751.33      763.33      9.26 o
   1   1   4    27788.43    27829.60    228.15 o
   3   1   4     3751.58     3967.31     36.55 o
   5   1   4     2176.30     1955.03     19.42 o
   7   1   4     4213.96     4443.34     41.74 o
   9   1   4      992.39      969.73     14.50 o
  11   1   4     1843.04     1847.81     22.15 o
  13   1   4     1299.99     1200.33     17.30 o
  15   1   4      229.92      238.43      7.04 o
  17   1   4      962.25      925.90     21.88 o
  19   1   4      101.56       90.58     10.35 o
  21   1   4        2.05       -7.36      7.48 o
  23   1   4      326.34      326.81     17.68 o
  25   1   4       44.13       17.28     10.63 o
  27   1   4        1.01        7.88     13.76 o
 -28   2   4        3.51       -1.78     11.19 o
 -26   2   4       58.95       61.22     10.89 o
 -24   2   4       10.92        9.81      7.32 o
 -22   2   4      236.95      225.89     13.53 o
 -20   2   4      192.94      198.45      9.61 o
 -18   2   4      227.92      227.32      8.88 o
 -16   2   4      166.23      179.83      9.63 o
 -14   2   4      125.81      150.93      4.95 o
 -12   2   4      894.95      807.32     11.29 o
 -10   2   4     4637.28     4848.86     47.57 o
  -8   2   4      221.21      249.11      7.27 o
  -6   2   4       12.90       27.94      1.99 o
  -4   2   4       34.41       46.04      2.10 o
  -2   2   4      140.49      167.28      4.14 o
   0   2   4     3711.21     3801.41     32.48 o
   2   2   4     2294.53     2552.02     24.35 o
   4   2   4     4932.24     5275.33     56.23 o
   6   2   4     3105.89     2905.76     30.88 o
   8   2   4    11831.30    12198.80    140.60 o
  10   2   4      253.03      241.84      9.74 o
  12   2   4       59.52       71.77      4.46 o
  14   2   4      198.37      223.72      7.35 o
  16   2   4     1216.80     1121.59     19.48 o
  18   2   4     1959.15     1880.63     28.62 o
  20   2   4       16.21        4.98      7.52 o
  22   2   4       10.39        9.68      9.05 o
  24   2   4      194.39      193.63     17.72 o
  26   2   4       27.95       20.20     16.25 o
 -27   3   4       64.88       79.57     11.82 o
 -25   3   4       91.11      107.42     14.57 o
 -23   3   4       13.16        2.12      7.91 o
 -21   3   4        1.15        3.94      6.88 o
 -19   3   4      595.17      586.19     26.05 o
 -17   3   4       47.92       41.17      6.49 o
 -15   3   4      959.00      902.47     18.95 o
 -13   3   4      177.22      189.12      5.86 o
 -11   3   4      296.40      343.60      7.85 o
  -9   3   4     2793.67     2648.58     32.55 o
  -7   3   4      110.27      121.25      3.77 o
  -5   3   4       14.44       59.08      5.86 o
  -3   3   4      940.50     1175.51     12.89 o
  -1   3   4     2005.56     2060.60     19.62 o
   1   3   4     1724.83     1586.85     15.70 o
   3   3   4     5003.33     5143.29     50.21 o
   5   3   4      824.06     1022.79     13.32 o
   7   3   4      437.20      443.66      7.56 o
   9   3   4     1047.22      966.82     13.75 o
  11   3   4      536.08      537.94      9.07 o
  13   3   4     4169.11     3922.62     54.14 o
  15   3   4     3609.40     3540.84     50.56 o
  17   3   4        1.22       -4.14      5.10 o
  19   3   4       21.30       20.31      7.04 o
  21   3   4      232.94      241.64     17.21 o
  23   3   4      359.32      345.89     26.17 o
  25   3   4        9.30      -13.55     13.55 o
 -26   4   4        0.37        2.51     12.09 o
 -24   4   4       33.98       28.85     10.15 o
 -22   4   4        7.36      -10.34     11.16 o
 -20   4   4       81.95       71.91      9.74 o
 -18   4   4        3.34        9.48      6.04 o
 -16   4   4        0.31       -0.83      5.30 o
 -14   4   4      328.20      327.44     11.50 o
 -12   4   4       11.09       12.07      3.24 o
 -10   4   4      662.11      633.47     11.06 o
  -8   4   4      725.57      571.57      9.99 o
  -6   4   4      272.67      270.54      5.74 o
  -4   4   4        0.38        0.46      1.92 o
  -2   4   4     1115.13     1271.11     15.19 o
   0   4   4     1621.48     1773.50     18.89 o
   2   4   4      110.24       89.08      3.62 o
   4   4   4     2483.80     2524.87     27.12 o
   6   4   4      836.95      912.02     13.13 o
   8   4   4      288.18      339.12      7.27 o
  10   4   4       11.79       19.30      3.07 o
  12   4   4       10.51        6.16      4.32 o
  14   4   4       15.13       11.89      4.27 o
  16   4   4        8.28       19.44      6.26 o
  18   4   4       24.32       33.46      7.77 o
  20   4   4        3.18       12.37     22.53 o
  22   4   4        2.88        2.59     16.78 o
  24   4   4       23.93       43.75     31.44 o
 -25   5   4      119.58      134.76     22.01 o
 -23   5   4        4.76        3.02      9.67 o
 -21   5   4       70.10       85.48     11.35 o
 -19   5   4        2.85       15.31      6.67 o
 -17   5   4       37.74       23.17      6.57 o
 -15   5   4      443.77      480.57     15.17 o
 -13   5   4       74.81       71.88      7.05 o
 -11   5   4       99.75      130.90      7.46 o
  -9   5   4     1830.79     1725.62     25.78 o
  -7   5   4       25.30       30.77      2.95 o
  -5   5   4       18.95       18.80      2.68 o
  -3   5   4      476.16      460.32      8.15 o
  -1   5   4      398.95      463.07      8.32 o
   1   5   4     1903.77     1868.41     21.62 o
   3   5   4     1005.87      918.45     13.70 o
   5   5   4      944.40      911.35     14.81 o
   7   5   4     1792.82     1850.10     24.68 o
   9   5   4       22.75       20.20      4.40 o
  11   5   4      200.54      221.44      8.15 o
  13   5   4      497.06      499.76     13.03 o
  15   5   4       26.45       22.17      7.43 o
  17   5   4      186.72      194.64     13.65 o
  19   5   4        5.67        7.01     13.69 o
  21   5   4        1.45       11.19     12.66 o
  23   5   4      168.80      186.29     24.92 o
 -22   6   4       29.43       46.51     15.56 o
 -20   6   4        4.67        9.59      8.50 o
 -18   6   4        6.45       -6.81      6.99 o
 -16   6   4      118.67       93.81      9.71 o
 -14   6   4       12.86       13.24      6.17 o
 -12   6   4      300.56      276.39     11.99 o
 -10   6   4      135.18      123.63     10.12 o
  -8   6   4      201.22      183.55      8.58 o
  -6   6   4      126.06      133.77      5.62 o
  -4   6   4      454.64      493.02     10.32 o
  -2   6   4     2163.41     2246.52     27.34 o
   0   6   4     1418.76     1400.42     19.11 o
   2   6   4        9.29       14.34      4.19 o
   4   6   4       39.62       39.06      4.92 o
   6   6   4       93.60      105.38      5.83 o
   8   6   4      417.65      371.98      9.86 o
  10   6   4       90.46      120.62      8.05 o
  12   6   4       93.82       79.73      7.26 o
  14   6   4      186.29      201.12     13.34 o
  16   6   4       19.79       27.80      8.21 o
  18   6   4        6.38        6.63      8.18 o
  20   6   4       72.85      103.64     32.79 o
  22   6   4       12.77       18.59     20.53 o
 -21   7   4        0.97        7.51     12.56 o
 -19   7   4      191.75      208.40     19.90 o
 -17   7   4       40.98       33.55     14.89 o
 -15   7   4       12.04       12.34      7.55 o
 -13   7   4       56.39       43.33      7.31 o
 -11   7   4       81.25       77.61      9.02 o
  -9   7   4        5.82        2.71      7.81 o
  -7   7   4      113.25      107.91     10.40 o
  -5   7   4       44.07       41.98      5.98 o
  -3   7   4        7.47        2.26      4.18 o
  -1   7   4       56.50       73.06      5.64 o
   1   7   4       43.77       32.58      4.79 o
   3   7   4      188.38      210.89      7.72 o
   5   7   4      215.74      204.39      8.32 o
   7   7   4        0.00       -4.66      5.56 o
   9   7   4       50.61       48.69      6.38 o
  11   7   4        1.44        4.42      5.42 o
  13   7   4        4.72        0.84      6.28 o
  15   7   4       76.68       86.25     11.18 o
  17   7   4        0.18       10.72     13.15 o
  19   7   4       32.15       45.37     15.83 o
 -16   8   4      114.82      118.19     17.12 o
 -14   8   4       32.59       47.84     11.62 o
 -12   8   4        5.34       -0.54      7.60 o
 -10   8   4       98.30       92.26     10.52 o
  -8   8   4      117.33       99.62     10.28 o
  -6   8   4      102.71       93.07      9.68 o
  -4   8   4      275.55      260.17     10.47 o
  -2   8   4      198.37      204.62      9.48 o
   0   8   4       54.95       53.91      6.69 o
   2   8   4       23.19       13.97      6.00 o
   4   8   4        2.85        2.26      5.97 o
   6   8   4       67.81       72.23      8.17 o
   8   8   4      595.21      588.34     17.87 o
  10   8   4        0.07        4.01      7.58 o
  12   8   4       32.20       24.94      9.21 o
  14   8   4       24.95       30.35     10.96 o
 -11   9   4        2.43        5.80     11.35 o
  -9   9   4        0.05       -7.96      9.40 o
  -7   9   4        1.85       -6.42      9.16 o
  -5   9   4        6.08       22.05      9.83 o
  -3   9   4       35.62       37.62     16.23 o
  -1   9   4       24.46       18.93      7.99 o
   1   9   4       50.86       42.44      9.63 o
   3   9   4        5.07        1.82      7.75 o
   5   9   4       66.24       80.83     10.76 o
   7   9   4        0.08        5.18      7.96 o
   9   9   4       39.07       30.54     10.58 o
 -29   1   5       72.85       70.99     19.97 o
 -27   1   5      547.54      597.78     26.63 o
 -25   1   5        8.42       16.11      7.63 o
 -23   1   5      253.18      288.18     11.74 o
 -21   1   5     1871.39     1768.47     28.20 o
 -19   1   5      888.91      902.32     16.10 o
 -17   1   5     1994.86     1817.68     25.82 o
 -15   1   5      455.06      457.63      9.08 o
 -13   1   5      340.44      443.09      8.39 o
 -11   1   5     8128.89     8052.53     81.55 o
  -9   1   5    12594.67    12594.44    125.14 o
  -7   1   5        2.31        6.77      1.44 o
  -5   1   5      174.90      193.63      4.00 o
  -3   1   5     1083.34      948.40     11.80 o
  -1   1   5    12874.11    13322.61    125.69 o
   1   1   5     5002.55     5399.93     49.08 o
   3   1   5    17116.06    17326.63    153.69 o
   5   1   5     6219.52     6290.78     55.23 o
   7   1   5      409.93      532.71     11.04 o
   9   1   5     2854.40     2618.45     27.79 o
  11   1   5        0.10       11.09      3.17 o
  13   1   5     2538.71     2592.03     31.93 o
  15   1   5     1648.48     1508.57     21.97 o
  17   1   5      379.87      379.00     13.90 o
  19   1   5      236.15      226.58     13.29 o
  21   1   5      225.27      210.20     13.98 o
  23   1   5       51.54       73.59     11.99 o
  25   1   5       23.21       46.34     13.73 o
  27   1   5       61.13       86.01     16.52 o
 -28   2   5       33.98       32.55     11.98 o
 -26   2   5       86.34       95.28     11.89 o
 -24   2   5      250.31      212.96     12.96 o
 -22   2   5      134.32      146.50     11.49 o
 -20   2   5      540.20      536.11     14.85 o
 -18   2   5      150.32      179.69      9.41 o
 -16   2   5      992.16      950.12     14.96 o
 -14   2   5       24.86       17.59      2.58 o
 -12   2   5      210.29      273.29      5.78 o
 -10   2   5     5540.83     5490.27     60.56 o
  -8   2   5      116.84       69.63      3.65 o
  -6   2   5      418.66      469.36      6.18 o
  -4   2   5     5837.23     5656.92     49.62 o
  -2   2   5        1.62        2.98      1.46 o
   0   2   5     4249.11     4477.97     39.59 o
   2   2   5     2107.34     1927.81     18.70 o
   4   2   5     1291.88     1327.29     15.43 o
   6   2   5      988.44      856.33     12.25 o
   8   2   5      521.17      604.07     11.53 o
  10   2   5     2388.62     2598.17     34.73 o
  12   2   5     1985.45     1825.93     24.32 o
  14   2   5       92.84      113.18     13.20 o
  16   2   5      227.01      229.63      7.93 o
  18   2   5       35.33       26.75      7.13 o
  20   2   5        3.94       -8.61      8.61 o
  22   2   5       41.80       39.80     11.87 o
  24   2   5       44.12       32.89     17.14 o
  26   2   5        3.69       16.13     15.55 o
 -27   3   5      144.18      161.29     13.56 o
 -25   3   5       18.38       11.63      8.85 o
 -23   3   5        7.24        2.11      7.82 o
 -21   3   5        0.16        5.57      7.10 o
 -19   3   5       43.88       48.37      8.10 o
 -17   3   5        1.86        3.18      6.04 o
 -15   3   5      352.58      366.45     11.77 o
 -13   3   5      250.59      261.73      8.72 o
 -11   3   5     1692.68     1625.94     20.28 o
  -9   3   5      411.49      439.29      7.97 o
  -7   3   5       13.43        2.98      1.81 o
  -5   3   5     6142.08     6361.82     64.70 o
  -3   3   5     1900.81     2228.11     24.71 o
  -1   3   5     1276.89     1094.91     13.43 o
   1   3   5     1270.85     1397.09     14.17 o
   3   3   5      962.16      890.46     10.59 o
   5   3   5      358.99      404.82      6.97 o
   7   3   5       18.17       17.82      2.69 o
   9   3   5       30.37       22.35      2.99 o
  11   3   5        0.12       -3.16      3.16 o
  13   3   5        1.68        5.66      4.51 o
  15   3   5        6.10       13.77      5.22 o
  17   3   5      343.10      335.66     11.60 o
  19   3   5        7.74       11.25      7.52 o
  21   3   5        1.06       -7.32      8.46 o
  23   3   5      148.25      168.30     20.95 o
  25   3   5        5.47       10.56     15.26 o
 -26   4   5      123.35      155.49     17.71 o
 -24   4   5      283.22      298.78     17.53 o
 -22   4   5        8.25        8.16      8.17 o
 -20   4   5      214.01      209.02     13.23 o
 -18   4   5      373.49      390.28     16.19 o
 -16   4   5        0.16        2.08      5.26 o
 -14   4   5        0.83       -4.02      4.20 o
 -12   4   5     1291.66     1336.00     21.75 o
 -10   4   5     1715.35     1752.03     22.29 o
  -8   4   5     1223.83     1303.41     17.36 o
  -6   4   5       69.23       78.11      3.34 o
  -4   4   5     1712.09     1710.54     19.40 o
  -2   4   5     1224.74     1251.69     14.22 o
   0   4   5       28.79       47.84      2.78 o
   2   4   5      159.80      133.70      4.36 o
   4   4   5     2158.67     2110.72     23.42 o
   6   4   5     1810.40     1805.76     20.95 o
   8   4   5      181.26      166.68      9.51 o
  10   4   5      141.66      165.37      5.99 o
  12   4   5      146.05      139.00      6.32 o
  14   4   5      321.63      334.16     12.25 o
  16   4   5      483.91      500.86     15.54 o
  18   4   5       44.65       42.54      8.27 o
  20   4   5       68.09       60.25     14.70 o
  22   4   5       46.84       68.91     18.98 o
  24   4   5        3.00       23.34     15.61 o
 -25   5   5       37.29       37.71     20.85 o
 -23   5   5        4.43        2.12      8.45 o
 -21   5   5      506.18      526.56     21.21 o
 -19   5   5       67.79       86.79     14.46 o
 -17   5   5      143.72      170.47     12.08 o
 -15   5   5      193.70      192.19     10.15 o
 -13   5   5      173.91      155.15      8.90 o
 -11   5   5        0.03       -1.05      4.39 o
  -9   5   5      138.72      132.37      6.46 o
  -7   5   5       22.02       28.47      3.10 o
  -5   5   5      350.78      391.52      7.90 o
  -3   5   5     1673.52     1629.50     18.39 o
  -1   5   5     1268.21     1179.08     15.00 o
   1   5   5     2260.65     2124.84     25.34 o
   3   5   5       16.34       21.77      4.79 o
   5   5   5      308.11      281.70      7.95 o
   7   5   5     1158.37     1196.83     21.77 o
   9   5   5       37.86       50.21      4.96 o
  11   5   5      148.72      127.76      7.13 o
  13   5   5      602.31      588.28     15.00 o
  15   5   5       64.92       77.63      9.01 o
  17   5   5        1.10        5.65      8.32 o
  19   5   5        0.73        2.58     10.99 o
  21   5   5       31.22       11.16     12.63 o
  23   5   5       64.19       71.90     18.53 o
 -24   6   5       23.93       -0.26     22.47 o
 -22   6   5      105.06      123.28     17.61 o
 -20   6   5        1.95        6.68      7.90 o
 -18   6   5        5.18        5.27      7.26 o
 -16   6   5        1.67        9.88      6.41 o
 -14   6   5       86.22       87.13      8.36 o
 -12   6   5       30.38       41.49      6.78 o
 -10   6   5      275.84      236.97     10.86 o
  -8   6   5        1.12        2.58      5.01 o
  -6   6   5       18.13       12.00      3.59 o
  -4   6   5      517.77      551.11     11.17 o
  -2   6   5      300.01      324.76      8.03 o
   0   6   5      827.24      857.02     13.62 o
   2   6   5       70.12       61.11      4.83 o
   4   6   5      175.99      159.32      6.87 o
   6   6   5      548.03      546.04     13.56 o
   8   6   5      237.86      204.81      8.88 o
  10   6   5      197.75      165.65      8.89 o
  12   6   5        7.57       12.59      5.59 o
  14   6   5       22.32       29.89      7.79 o
  16   6   5      199.59      213.30     12.86 o
  18   6   5       21.39       25.10     13.23 o
  20   6   5       16.30       14.21     14.19 o
 -21   7   5       40.52       29.80     14.05 o
 -19   7   5        8.70       17.29     12.22 o
 -17   7   5        1.40       -1.77      9.81 o
 -15   7   5       12.20        9.29      7.36 o
 -13   7   5      145.74      147.53     11.19 o
 -11   7   5      146.66      175.40     11.31 o
  -9   7   5       14.09       16.44      7.06 o
  -7   7   5       20.56        8.06      6.45 o
  -5   7   5       31.36       38.20      8.81 o
  -3   7   5        0.13       -1.12      4.20 o
  -1   7   5      105.69      137.15      8.74 o
   1   7   5      377.37      369.84     11.11 o
   3   7   5      145.15      138.81      7.57 o
   5   7   5        0.16        9.46      4.83 o
   7   7   5        2.54        2.25      4.84 o
   9   7   5      121.84      129.14      8.12 o
  11   7   5       20.49       20.50      6.83 o
  13   7   5        4.38       -0.16      6.45 o
  15   7   5       21.15       17.53      8.56 o
  17   7   5       97.08      118.62     20.98 o
 -16   8   5       75.07       81.53     15.41 o
 -14   8   5        4.40       -4.03     13.10 o
 -12   8   5       49.80       55.28     12.17 o
 -10   8   5       10.81       22.28      7.97 o
  -8   8   5       74.19       79.21      9.58 o
  -6   8   5       92.67      104.56     10.37 o
  -4   8   5      180.86      193.60      8.91 o
  -2   8   5      100.18       96.89      7.14 o
   0   8   5       25.89       23.06      5.73 o
   2   8   5        0.03       -0.17      5.20 o
   4   8   5      238.86      274.80     11.81 o
   6   8   5       13.00       19.21      6.46 o
   8   8   5       75.00       86.52      8.70 o
  10   8   5       15.10        9.02      7.78 o
  12   8   5        5.16       14.31      8.38 o
  14   8   5      122.47      129.41     13.76 o
 -11   9   5       27.17       16.15     17.30 o
  -9   9   5       13.67       30.73     10.41 o
  -7   9   5       17.32       21.78     10.73 o
  -5   9   5      221.99      280.62     17.30 o
  -3   9   5       18.05       16.04     10.91 o
  -1   9   5       53.47       46.74      8.95 o
   1   9   5        5.84        3.55      6.89 o
   3   9   5        7.24        3.48      7.30 o
   5   9   5       47.89       39.76      9.18 o
   7   9   5       14.31       33.04      9.66 o
   9   9   5        2.48        2.12      8.68 o
 -30   0   6       90.35       88.31     29.82 o
 -28   0   6      475.38      484.94     46.35 o
 -26   0   6       83.88       94.38     23.89 o
 -24   0   6       16.56        8.14     10.32 o
 -22   0   6     4099.84     3983.68     81.82 o
 -20   0   6      199.41      183.89     10.55 o
 -18   0   6       87.66       95.21      6.16 o
 -16   0   6     1532.68     1525.27     28.62 o
 -14   0   6     1639.28     1682.24     28.70 o
 -12   0   6     4127.71     4178.44     82.78 o
 -10   0   6    18745.15    19515.63    294.03 o
  -8   0   6     3099.59     2980.68     42.73 o
  -6   0   6     1363.86     1367.63     20.69 o
  -4   0   6      624.57      633.15     11.96 o
  -2   0   6    50199.36    49799.83    744.52 o
   0   0   6   141265.45   127711.64   2190.22 o
   2   0   6    12411.74    12652.65    218.29 o
   4   0   6     1599.91     1699.13     41.71 o
   6   0   6     3563.73     3445.23     50.40 o
   8   0   6     9486.80     9863.25    152.03 o
  10   0   6     6211.73     5768.58    106.36 o
  12   0   6      571.42      577.45     18.64 o
  14   0   6        2.46       -6.08      6.08 o
  16   0   6       24.13       31.11     10.19 o
  18   0   6       31.03       35.55     11.40 o
  20   0   6       15.67       25.83     16.59 o
  22   0   6      315.40      329.95     37.83 o
  24   0   6      219.82      291.22     26.29 o
  26   0   6        5.35        7.88     23.37 o
 -29   1   6      194.85      225.45     29.57 o
 -27   1   6        3.00       14.85     14.49 o
 -25   1   6       16.17        9.57      8.24 o
 -23   1   6       72.70       77.23      7.96 o
 -21   1   6      168.10      164.82      9.31 o
 -19   1   6     1357.20     1291.06     20.63 o
 -17   1   6      155.24      152.00      6.15 o
 -15   1   6       12.01       14.67      2.83 o
 -13   1   6     1694.34     1853.61     23.45 o
 -11   1   6     4660.34     4754.96     45.23 o
  -9   1   6       30.26       40.53      2.41 o
  -7   1   6     1120.10     1233.74     12.56 o
  -5   1   6      329.88      372.90      6.51 o
  -3   1   6     2605.85     2917.37     34.97 o
  -1   1   6     6842.70     7001.30     87.05 o
   1   1   6     5842.05     5991.67     60.76 o
   3   1   6    15333.86    15501.80    192.42 o
   5   1   6     1748.06     1780.05     20.28 o
   7   1   6      373.27      425.84      7.81 o
   9   1   6     2504.75     2620.26     29.36 o
  11   1   6       15.40       33.61      3.76 o
  13   1   6     1348.30     1285.92     18.52 o
  15   1   6       25.62       14.83      3.62 o
  17   1   6      204.44      197.88     10.60 o
  19   1   6        4.69        7.02      7.48 o
  21   1   6       25.02        8.00      8.48 o
  23   1   6       41.39       45.28     20.23 o
  25   1   6        3.57       16.30     12.63 o
  27   1   6        0.52      -12.15     12.15 o
 -28   2   6      259.21      242.59     19.97 o
 -26   2   6       11.36       16.94      8.51 o
 -24   2   6        1.02       -4.01      7.56 o
 -22   2   6      286.60      287.58     14.80 o
 -20   2   6      226.90      199.42      9.32 o
 -18   2   6     1258.74     1263.78     20.07 o
 -16   2   6        8.59       23.81      5.38 o
 -14   2   6      656.77      680.47     11.15 o
 -12   2   6     4235.60     3993.77     45.34 o
 -10   2   6      684.42      651.86     12.41 o
  -8   2   6     4050.04     4182.52     41.44 o
  -6   2   6      162.25      137.28      3.07 o
  -4   2   6      323.20      379.89      6.37 o
  -2   2   6     1204.22     1336.55     18.18 o
   0   2   6     6841.48     7394.67     78.78 o
   2   2   6     1069.09     1091.90     11.69 o
   4   2   6    10676.90    10852.74    101.97 o
   6   2   6      367.82      442.23      7.67 o
   8   2   6     1957.37     2002.28     22.16 o
  10   2   6      525.89      536.35      9.37 o
  12   2   6      107.89      127.40      5.54 o
  14   2   6     1384.50     1388.06     19.43 o
  16   2   6       14.47       21.21      4.42 o
  18   2   6        0.94        0.36      6.04 o
  20   2   6      434.79      397.64     20.84 o
  22   2   6      110.58      119.11     15.02 o
  24   2   6      165.81      186.80     18.50 o
  26   2   6        1.08        5.95     13.22 o
 -27   3   6       41.96       47.48     13.72 o
 -25   3   6      164.81      167.63     14.13 o
 -23   3   6      153.56      152.05     12.91 o
 -21   3   6      707.41      693.30     25.80 o
 -19   3   6       47.21       51.79      8.12 o
 -17   3   6      844.02      814.94     22.26 o
 -15   3   6     6335.27     6023.24     80.67 o
 -13   3   6      638.12      656.36     12.29 o
 -11   3   6      772.77      703.92     11.34 o
  -9   3   6       20.42       17.34      2.45 o
  -7   3   6      640.39      738.41     10.52 o
  -5   3   6    15259.80    16066.43    158.27 o
  -3   3   6      385.79      367.14      7.26 o
  -1   3   6        0.11        9.59      3.09 o
   1   3   6     1998.65     2034.19     21.34 o
   3   3   6     1392.89     1475.41     16.51 o
   5   3   6      262.55      327.46      6.14 o
   7   3   6    14738.92    14754.39    155.19 o
   9   3   6      354.93      383.53      8.95 o
  11   3   6      178.43      202.90      7.59 o
  13   3   6      300.02      290.16      9.94 o
  15   3   6        1.01       10.94      4.55 o
  17   3   6     1116.96     1126.10     23.62 o
  19   3   6       67.73       45.91      8.89 o
  21   3   6        2.45        7.55     10.46 o
  23   3   6      375.91      454.46     24.83 o
  25   3   6        1.59       -2.99     15.35 o
 -26   4   6        9.58       10.43     12.07 o
 -24   4   6        0.12        5.44      8.86 o
 -22   4   6       32.30       29.68      8.75 o
 -20   4   6       10.19        9.91      7.33 o
 -18   4   6      159.07      169.34     11.54 o
 -16   4   6     1572.28     1572.48     34.48 o
 -14   4   6       42.04       66.55      8.05 o
 -12   4   6      500.27      478.63     11.08 o
 -10   4   6      297.95      345.23     12.56 o
  -8   4   6        3.68        4.95      2.52 o
  -6   4   6      464.80      544.28      8.32 o
  -4   4   6     1969.28     2113.44     24.64 o
  -2   4   6      613.14      673.67     10.18 o
   0   4   6       49.55       50.84      2.55 o
   2   4   6     1579.49     1534.05     17.67 o
   4   4   6      486.94      545.16     13.36 o
   6   4   6      517.95      643.14     10.89 o
   8   4   6     1538.38     1405.44     21.25 o
  10   4   6      359.02      313.27      8.97 o
  12   4   6       23.93       38.52      6.62 o
  14   4   6      198.39      198.26      9.93 o
  16   4   6      564.41      532.40     15.91 o
  18   4   6      274.01      262.93     23.31 o
  20   4   6        9.98        7.82      8.66 o
  22   4   6       69.26       73.39     17.00 o
  24   4   6       23.54       11.67     15.70 o
 -25   5   6        0.69       13.08     12.69 o
 -23   5   6        3.81        5.08      8.54 o
 -21   5   6      342.39      356.33     18.06 o
 -19   5   6       47.37       52.20     12.11 o
 -17   5   6       59.03       59.18      7.58 o
 -15   5   6      218.24      226.69     13.08 o
 -13   5   6     1634.84     1442.67     28.29 o
 -11   5   6      197.84      159.47      7.42 o
  -9   5   6       14.77       22.82      4.84 o
  -7   5   6      914.25      845.20     13.32 o
  -5   5   6      163.09      166.99      5.63 o
  -3   5   6      775.39      779.94     13.16 o
  -1   5   6     2512.77     2488.02     28.61 o
   1   5   6       52.41       50.21      3.70 o
   3   5   6     1796.35     1751.61     23.27 o
   5   5   6       22.50       29.48      4.42 o
   7   5   6     1531.98     1586.97     25.76 o
   9   5   6       74.28       63.31      6.30 o
  11   5   6      344.07      325.26     10.32 o
  13   5   6      171.53      170.87     10.18 o
  15   5   6       72.70       64.78      7.86 o
  17   5   6        3.63       13.22      8.13 o
  19   5   6        5.87       14.99     12.08 o
  21   5   6       28.82       24.59     18.46 o
  23   5   6      149.89      162.40     22.98 o
 -22   6   6       91.07      106.26     32.47 o
 -20   6   6       84.63       97.48     12.95 o
 -18   6   6       79.00       92.67      9.57 o
 -16   6   6       15.20       14.63      6.64 o
 -14   6   6        1.52       -5.15      5.15 o
 -12   6   6       29.16       44.30      6.91 o
 -10   6   6      536.68      489.76     14.98 o
  -8   6   6      149.62      143.44      8.48 o
  -6   6   6       25.31       31.50      4.03 o
  -4   6   6        0.00        1.26      4.05 o
  -2   6   6      143.91      135.19      5.21 o
   0   6   6     1050.37     1074.35     15.62 o
   2   6   6      283.20      265.10      8.25 o
   4   6   6      197.98      201.56      8.41 o
   6   6   6      300.00      281.25     14.44 o
   8   6   6        4.30       -0.27      5.09 o
  10   6   6      138.10      142.13      7.91 o
  12   6   6       19.50       11.82      6.43 o
  14   6   6       73.03       78.86      9.12 o
  16   6   6       79.25       72.28      9.80 o
  18   6   6       52.21       60.83     18.85 o
  20   6   6        1.27        2.79     10.87 o
 -21   7   6       15.00       24.21     13.18 o
 -19   7   6        0.21        4.96     11.19 o
 -17   7   6        0.28        3.43      8.54 o
 -15   7   6       22.98       11.18      8.89 o
 -13   7   6        2.03       -1.21      7.81 o
 -11   7   6       22.63       21.58      7.07 o
  -9   7   6       21.40        9.20      6.57 o
  -7   7   6       42.73       45.98      7.30 o
  -5   7   6       37.30       41.24      7.06 o
  -3   7   6        9.85       16.86      4.58 o
  -1   7   6       11.59        4.09      4.28 o
   1   7   6      391.50      371.99     10.86 o
   3   7   6        4.93       -1.19      5.85 o
   5   7   6       56.37       53.45      5.86 o
   7   7   6       38.38       40.14      5.90 o
   9   7   6       23.07       27.18      7.80 o
  11   7   6        0.30       -0.34      5.92 o
  13   7   6       31.03       27.74      7.48 o
  15   7   6        2.86       -0.21      8.05 o
  17   7   6        4.61        3.60     11.66 o
 -16   8   6       58.94       84.31     14.81 o
 -14   8   6       92.74      105.45     21.11 o
 -12   8   6       41.12       45.11      9.04 o
 -10   8   6       65.10       64.21     17.42 o
  -8   8   6       80.76       98.85     11.17 o
  -6   8   6       17.76       22.26      8.36 o
  -4   8   6       22.94       39.10      8.20 o
  -2   8   6       24.21       21.85      6.81 o
   0   8   6        9.47        7.77      4.98 o
   2   8   6       29.69       31.46      6.11 o
   4   8   6       74.02       86.25      7.93 o
   6   8   6      161.08      177.70     10.16 o
   8   8   6       38.71       36.94      7.35 o
  10   8   6        2.56        0.82      7.52 o
  12   8   6       55.14       46.67      9.64 o
  14   8   6       44.98       66.20     12.07 o
 -11   9   6        2.30       12.86     12.01 o
  -9   9   6        3.49       10.46     10.56 o
  -7   9   6        9.87       20.34     17.88 o
  -5   9   6       32.90       24.66      9.50 o
  -3   9   6        2.57        3.46     10.26 o
  -1   9   6       53.25       44.66     11.58 o
   1   9   6        9.45        0.09      9.66 o
   3   9   6       18.59       20.54      7.39 o
   5   9   6       41.74       46.58     10.23 o
   7   9   6       17.40       24.36      8.73 o
 -29   1   7       48.16       52.82     18.76 o
 -27   1   7      248.73      274.89     18.55 o
 -25   1   7       25.07       21.10      8.69 o
 -23   1   7      495.06      471.22     14.31 o
 -21   1   7      112.59      107.12      7.99 o
 -19   1   7       89.05       88.63      5.23 o
 -17   1   7      679.66      643.30     12.54 o
 -15   1   7      395.97      388.17      9.53 o
 -13   1   7      418.76      374.99      7.90 o
 -11   1   7     4643.47     4766.02     47.55 o
  -9   1   7      741.39      867.17      9.47 o
  -7   1   7     7167.25     6908.07     63.72 o
  -5   1   7     1059.85     1164.34     12.94 o
  -3   1   7     5696.10     6058.17     70.11 o
  -1   1   7     1141.60     1206.86     14.77 o
   1   1   7        1.40       14.33      2.10 o
   3   1   7     1664.81     1748.61     27.88 o
   5   1   7    10453.56    10499.63    120.87 o
   7   1   7    19986.81    21066.57    220.33 o
   9   1   7     1194.41     1036.78     14.91 o
  11   1   7      589.04      533.37      9.19 o
  13   1   7      948.45      918.67     16.86 o
  15   1   7       51.86       44.91      4.10 o
  17   1   7      262.15      231.18     11.35 o
  19   1   7      417.11      387.32     20.86 o
  21   1   7      416.71      439.55     19.68 o
  23   1   7      487.86      473.77     24.72 o
  25   1   7      124.37      128.83     17.36 o
 -28   2   7       26.14       40.84     13.75 o
 -26   2   7      163.65      187.91     14.37 o
 -24   2   7      522.59      544.99     20.82 o
 -22   2   7       22.82       31.18     14.31 o
 -20   2   7        1.93       -1.84      4.37 o
 -18   2   7      426.15      411.02     12.24 o
 -16   2   7     3486.65     3475.59     61.75 o
 -14   2   7      291.68      259.19      6.62 o
 -12   2   7      198.91      189.93      6.34 o
 -10   2   7     3891.30     3910.75     44.47 o
  -8   2   7      116.13      133.12      3.64 o
  -6   2   7      722.15      788.69      9.89 o
  -4   2   7        0.38        1.10      3.09 o
  -2   2   7     6405.66     6403.44     68.83 o
   0   2   7       93.21       53.33      3.84 o
   2   2   7        2.07        8.43      1.61 o
   4   2   7     1087.27     1146.49     13.41 o
   6   2   7    25245.40    25287.40    234.49 o
   8   2   7      620.31      554.39      8.44 o
  10   2   7        1.01       -1.26      2.23 o
  12   2   7     1790.35     1855.44     24.32 o
  14   2   7      220.00      247.87      8.32 o
  16   2   7       88.59       72.81      5.57 o
  18   2   7        5.50       -5.67      5.67 o
  20   2   7       81.06       77.85     12.49 o
  22   2   7      190.70      195.77     18.17 o
  24   2   7        0.71        8.26     12.60 o
  26   2   7      128.69      114.31     17.54 o
 -27   3   7       30.58       45.55     21.64 o
 -25   3   7        0.52        2.42      8.38 o
 -23   3   7        8.36        6.15      7.67 o
 -21   3   7       22.10       21.72      7.85 o
 -19   3   7      534.33      428.98     16.35 o
 -17   3   7      561.91      513.16     17.07 o
 -15   3   7      338.80      383.85     12.00 o
 -13   3   7      336.65      366.93      9.81 o
 -11   3   7      567.24      578.27     12.27 o
  -9   3   7      114.89      108.99      4.93 o
  -7   3   7      808.44      822.16     10.81 o
  -5   3   7     1573.34     1736.05     21.96 o
  -3   3   7       52.25       37.45      4.45 o
  -1   3   7       17.90       15.60      2.44 o
   1   3   7      238.52      282.38      5.68 o
   3   3   7       38.98       33.07      2.86 o
   5   3   7      741.35      682.84     10.12 o
   7   3   7     1146.14     1127.32     16.55 o
   9   3   7       39.00       46.41      7.29 o
  11   3   7        1.11       -1.00      3.57 o
  13   3   7      457.85      497.36     12.47 o
  15   3   7      193.06      170.79      8.14 o
  17   3   7      156.10      172.95     10.70 o
  19   3   7       35.52       16.93      8.22 o
  21   3   7       31.04       32.29     11.78 o
  23   3   7      151.20      174.50     40.28 o
  25   3   7        2.65      -13.40     13.40 o
 -26   4   7        0.22        7.97     11.65 o
 -24   4   7       91.79       91.01     11.81 o
 -22   4   7       24.07       32.57      8.96 o
 -20   4   7       40.86       40.44      8.38 o
 -18   4   7       55.10       75.86      9.52 o
 -16   4   7       50.43       49.13      7.77 o
 -14   4   7      189.96      160.84      9.89 o
 -12   4   7       26.66       13.85      3.89 o
 -10   4   7     4081.66     4097.53     47.91 o
  -8   4   7      140.10      154.97      5.88 o
  -6   4   7      254.97      283.52      7.27 o
  -4   4   7      113.34       99.76      5.31 o
  -2   4   7       94.80      110.50      3.54 o
   0   4   7      664.98      584.38      9.27 o
   2   4   7      158.81      183.22      6.28 o
   4   4   7       75.87       56.13      3.78 o
   6   4   7     3101.39     3124.71     35.29 o
   8   4   7      199.28      178.37      6.40 o
  10   4   7      776.02      783.13     24.26 o
  12   4   7     2299.37     2152.74     42.41 o
  14   4   7      144.12      119.19      7.54 o
  16   4   7       42.05       43.42      6.55 o
  18   4   7       17.60       15.56      8.39 o
  20   4   7       48.26       43.79     10.20 o
  22   4   7      338.83      357.09     27.33 o
  24   4   7        2.50      -12.88     22.47 o
 -25   5   7        5.54        9.59     10.84 o
 -23   5   7       52.00       35.17     18.28 o
 -21   5   7       51.90       89.13     10.79 o
 -19   5   7       65.93       74.04      9.75 o
 -17   5   7       21.54        4.05      9.19 o
 -15   5   7       14.73       19.65      7.00 o
 -13   5   7       14.41       10.26      5.54 o
 -11   5   7      131.05      112.18      6.57 o
  -9   5   7       13.79        2.16      3.51 o
  -7   5   7        6.63        9.63      2.74 o
  -5   5   7       27.14       31.18      3.10 o
  -3   5   7      369.83      386.45     10.34 o
  -1   5   7      158.83      175.91      6.28 o
   1   5   7      225.35      210.83      5.91 o
   3   5   7      143.56      145.73      5.93 o
   5   5   7       22.72       12.98      3.96 o
   7   5   7     1021.49      980.15     20.02 o
   9   5   7       90.50       97.68      6.94 o
  11   5   7        0.16        1.10      5.89 o
  13   5   7        3.49        1.02      5.44 o
  15   5   7       61.48       33.50      7.06 o
  17   5   7       34.60       38.17      8.88 o
  19   5   7       40.24       39.45     11.46 o
  21   5   7       64.41       78.52     13.43 o
 -22   6   7       90.30       75.81     14.86 o
 -20   6   7       34.30       28.22     10.29 o
 -18   6   7       62.71       82.64     10.33 o
 -16   6   7       21.28       17.96      6.68 o
 -14   6   7        9.53       10.94      6.94 o
 -12   6   7       86.21       87.71      7.95 o
 -10   6   7     1245.04     1151.62     24.57 o
  -8   6   7       42.65       42.11      5.79 o
  -6   6   7      136.72      145.35      7.52 o
  -4   6   7      291.13      285.18      8.06 o
  -2   6   7      250.40      249.42      7.78 o
   0   6   7     1237.65     1183.52     21.53 o
   2   6   7      364.72      324.84      9.24 o
   4   6   7      316.38      330.20     10.83 o
   6   6   7      169.66      171.54      8.52 o
   8   6   7        2.69        1.82      4.95 o
  10   6   7       56.01       68.21      6.99 o
  12   6   7       38.49       52.32      7.89 o
  14   6   7       67.49       54.55      8.48 o
  16   6   7       80.18       68.73      9.47 o
  18   6   7       46.00       85.43     13.20 o
  20   6   7        6.39        7.88     11.34 o
 -21   7   7        0.43      -11.84     14.98 o
 -19   7   7       62.76       66.99     14.25 o
 -17   7   7        0.41       -0.04      8.86 o
 -15   7   7       41.50       35.98      9.55 o
 -13   7   7       32.77       47.30      8.41 o
 -11   7   7        2.98       10.73      6.83 o
  -9   7   7       96.92       93.92      8.40 o
  -7   7   7      381.45      358.38     13.08 o
  -5   7   7      169.52      180.25      9.77 o
  -3   7   7      545.86      566.76     22.15 o
  -1   7   7      186.98      187.63      8.58 o
   1   7   7      129.58      139.86      8.60 o
   3   7   7      209.96      203.43      8.98 o
   5   7   7      209.89      232.84     14.50 o
   7   7   7       74.39       68.89      7.10 o
   9   7   7        0.37        3.96      5.58 o
  11   7   7       52.80       58.77      8.60 o
  13   7   7      287.39      291.89     16.90 o
  15   7   7        1.38       16.48      9.29 o
  17   7   7       86.91       85.91     11.04 o
 -16   8   7      157.93      245.52     19.18 o
 -14   8   7       22.04        9.69     10.26 o
 -12   8   7       13.36       17.69      9.14 o
 -10   8   7        9.31        1.95      8.22 o
  -8   8   7        1.85       11.06      7.39 o
  -6   8   7       29.97       59.07      8.93 o
  -4   8   7       19.85       26.97      7.50 o
  -2   8   7       21.26       22.47      7.66 o
   0   8   7       23.51       14.07     12.24 o
   2   8   7       36.97       43.39      9.40 o
   4   8   7       63.63       57.12      6.64 o
   6   8   7       67.47       83.98      7.97 o
   8   8   7        1.09       -5.51      6.04 o
  10   8   7       27.01       36.97      8.59 o
  12   8   7       77.41      104.26     15.84 o
 -11   9   7        0.60       -7.00      9.68 o
  -9   9   7        8.49       -1.28     18.33 o
  -7   9   7       22.62       22.20      8.99 o
  -5   9   7       84.53      112.14     11.21 o
  -3   9   7        6.31       11.85      8.03 o
  -1   9   7       18.70       19.07      9.17 o
   1   9   7        0.79       -1.76     13.30 o
   3   9   7        6.77       -0.19     19.04 o
   5   9   7        6.13        6.51     10.67 o
   7   9   7       74.38       68.64      9.13 o
 -30   0   8      350.63      428.39     46.22 o
 -28   0   8      318.90      340.47     38.73 o
 -26   0   8       28.47       26.98     19.62 o
 -24   0   8      444.35      511.96     25.87 o
 -22   0   8      210.83      244.71     14.70 o
 -20   0   8       27.18       26.61      6.71 o
 -18   0   8       77.64       84.26      6.13 o
 -16   0   8     1655.71     1524.02     26.33 o
 -14   0   8        2.13       16.19      4.25 o
 -12   0   8     5082.98     4829.03     77.67 o
 -10   0   8      331.56      457.49     10.19 o
  -8   0   8     3799.32     4282.56     60.84 o
  -6   0   8     5467.98     5354.92    114.06 o
  -4   0   8    25108.23    26401.14    349.85 o
  -2   0   8      432.52      352.67     11.16 o
   0   0   8      172.75      178.13      7.75 o
   2   0   8        4.23        3.76      2.08 o
   4   0   8    17024.55    17835.26    268.11 o
   6   0   8      855.00     1103.28     23.72 o
   8   0   8     1061.03      985.13     19.07 o
  10   0   8      202.51      196.20     10.28 o
  12   0   8      607.12      587.79     19.34 o
  14   0   8      219.76      198.25     12.39 o
  16   0   8        1.38       -6.28      6.28 o
  18   0   8     1439.15     1384.78     56.36 o
  20   0   8      606.25      528.76     29.30 o
  22   0   8       25.09       59.91     24.14 o
  24   0   8      681.56      760.72     54.87 o
  26   0   8        1.48        8.52     23.50 o
 -29   1   8        5.06        7.67     15.52 o
 -27   1   8       25.91       37.84     11.53 o
 -25   1   8       30.16       27.29      9.11 o
 -23   1   8       24.74       30.34      8.82 o
 -21   1   8      447.68      386.26     13.14 o
 -19   1   8      638.59      556.33     13.55 o
 -17   1   8       31.38       18.80      4.19 o
 -15   1   8        6.95       12.49      2.94 o
 -13   1   8      154.99      173.66      5.09 o
 -11   1   8      226.25      280.57      5.20 o
  -9   1   8       79.55      108.25      3.61 o
  -7   1   8        1.64        2.36      1.60 o
  -5   1   8     6068.05     6352.66     61.53 o
  -3   1   8      162.20      189.06      5.08 o
  -1   1   8      268.90      277.38      5.01 o
   1   1   8     9017.24     9046.27     97.16 o
   3   1   8      504.77      524.02      8.45 o
   5   1   8     3286.38     3205.70     43.00 o
   7   1   8       74.96       86.95      9.09 o
   9   1   8       51.28       62.11      5.91 o
  11   1   8      524.33      500.23      9.14 o
  13   1   8      681.15      676.40     14.08 o
  15   1   8       16.51       16.40      3.39 o
  17   1   8      216.37      214.98     11.06 o
  19   1   8      113.71      112.11     11.38 o
  21   1   8      157.85      142.85     15.56 o
  23   1   8       93.47      102.39     15.81 o
  25   1   8        5.77       -3.26     25.11 o
 -28   2   8      153.04      147.69     21.10 o
 -26   2   8      227.15      220.66     15.71 o
 -24   2   8       30.89       32.02      9.24 o
 -22   2   8      567.60      553.13     19.72 o
 -20   2   8      244.10      233.65     17.00 o
 -18   2   8      242.19      204.02      8.84 o
 -16   2   8     5953.23     5479.10     67.26 o
 -14   2   8       14.15       12.10      3.41 o
 -12   2   8      519.64      504.65     11.24 o
 -10   2   8      272.82      289.14      5.84 o
  -8   2   8      225.14      238.61      4.88 o
  -6   2   8    11002.15    11598.59    131.50 o
  -4   2   8     3363.06     3443.19     41.95 o
  -2   2   8     4221.23     4731.55     60.34 o
   0   2   8     2276.89     2516.12     31.46 o
   2   2   8        7.72       26.04      1.68 o
   4   2   8     2204.43     2064.60     21.99 o
   6   2   8       41.32       56.58      3.39 o
   8   2   8      102.41      117.86      4.07 o
  10   2   8       19.74       27.32      2.99 o
  12   2   8      773.13      695.43     14.24 o
  14   2   8       58.49       72.61      6.62 o
  16   2   8       35.27       27.29      4.72 o
  18   2   8       32.29       24.22      8.00 o
  20   2   8        7.24        1.87      9.86 o
  22   2   8       25.36       35.71     12.85 o
  24   2   8      140.54      144.55     22.32 o
 -27   3   8      210.37      248.11     19.25 o
 -25   3   8      111.38      118.85     12.42 o
 -23   3   8       70.59       59.98      9.83 o
 -21   3   8      580.30      538.32     26.13 o
 -19   3   8      447.88      437.71     16.64 o
 -17   3   8       16.84       20.29      7.90 o
 -15   3   8     1242.92     1173.80     27.93 o
 -13   3   8     4665.18     4460.42     56.12 o
 -11   3   8       59.42       53.10      3.88 o
  -9   3   8      314.86      357.73      9.15 o
  -7   3   8       98.05       94.60      4.97 o
  -5   3   8      770.93      759.31     14.50 o
  -3   3   8     3661.84     3841.82     50.69 o
  -1   3   8      597.75      683.62     13.34 o
   1   3   8     2831.98     2737.45     31.93 o
   3   3   8      126.51      116.35      3.44 o
   5   3   8      471.05      454.76      8.50 o
   7   3   8       24.55       21.49      3.61 o
   9   3   8      129.43      131.33      5.60 o
  11   3   8      153.05      135.65      6.33 o
  13   3   8     1443.07     1408.37     27.35 o
  15   3   8       25.93       21.39      5.31 o
  17   3   8      221.44      224.52     11.79 o
  19   3   8       68.17       60.63     10.37 o
  21   3   8       66.03       73.91     13.83 o
  23   3   8       15.87       16.20     12.60 o
 -26   4   8       21.51       32.90     12.36 o
 -24   4   8        3.20       21.86      9.49 o
 -22   4   8       59.18       59.95      9.92 o
 -20   4   8       78.43       79.37      9.53 o
 -18   4   8      192.37      182.74     14.01 o
 -16   4   8      384.92      386.64     15.49 o
 -14   4   8       62.94       47.98      6.05 o
 -12   4   8       96.02       73.40      6.46 o
 -10   4   8       30.61       21.95      3.67 o
  -8   4   8      497.71      502.93     10.60 o
  -6   4   8      564.01      594.18     14.79 o
  -4   4   8       22.75       12.09      3.90 o
  -2   4   8      667.59      679.85     15.62 o
   0   4   8      517.91      511.01     20.15 o
   2   4   8       88.54       91.98      5.23 o
   4   4   8     1139.88     1123.50     13.93 o
   6   4   8       76.69       81.16      4.43 o
   8   4   8      734.70      663.61     14.08 o
  10   4   8        2.72        2.79      4.81 o
  12   4   8       41.74       58.77      6.86 o
  14   4   8        1.34       -4.74      4.74 o
  16   4   8        1.64       -4.90      4.90 o
  18   4   8        0.81       -1.54      7.78 o
  20   4   8        4.75       -0.26      9.09 o
  22   4   8        0.76       16.05     14.63 o
 -25   5   8        0.02      -10.72     10.72 o
 -23   5   8      153.72      149.45     15.08 o
 -21   5   8      142.60      184.32     20.22 o
 -19   5   8       49.85       62.30      9.38 o
 -17   5   8      266.64      259.75     13.72 o
 -15   5   8        0.50        3.42      6.30 o
 -13   5   8      105.48      109.41      7.94 o
 -11   5   8      229.94      252.06     13.00 o
  -9   5   8      183.80      214.47      7.77 o
  -7   5   8       46.51       35.31      3.68 o
  -5   5   8      938.06      990.01     21.53 o
  -3   5   8      417.94      361.32     12.31 o
  -1   5   8      560.11      583.32     11.03 o
   1   5   8      602.03      600.99     12.96 o
   3   5   8      202.01      202.37      5.56 o
   5   5   8        1.82       -0.43      3.65 o
   7   5   8       35.02       28.38      5.24 o
   9   5   8      192.55      192.05     10.56 o
  11   5   8      848.98      813.55     19.09 o
  13   5   8       25.95       19.27      5.55 o
  15   5   8        5.03        7.39      7.19 o
  17   5   8       91.59       66.04      9.12 o
  19   5   8        3.46        7.62     13.79 o
  21   5   8       74.41       82.93     14.35 o
 -22   6   8       11.24        1.50     11.19 o
 -20   6   8       87.29       75.43     10.99 o
 -18   6   8       14.06       11.54      8.09 o
 -16   6   8       82.48       66.24      8.23 o
 -14   6   8        1.65        7.35      5.85 o
 -12   6   8      239.48      248.80     11.17 o
 -10   6   8      187.16      182.65      9.29 o
  -8   6   8       41.21       25.70      4.26 o
  -6   6   8      139.49      160.54      7.28 o
  -4   6   8      226.97      225.04      8.50 o
  -2   6   8        7.64       16.74      3.81 o
   0   6   8       68.13       53.83      5.68 o
   2   6   8      338.60      295.37     12.18 o
   4   6   8      207.44      225.68      8.81 o
   6   6   8       65.04       47.80      5.87 o
   8   6   8       22.08       36.48      6.10 o
  10   6   8       33.31       36.88      6.62 o
  12   6   8        6.73       -3.62      6.10 o
  14   6   8       34.04       32.33      8.76 o
  16   6   8        0.64       -6.01      6.01 o
  18   6   8       36.04       36.63     11.17 o
 -19   7   8      167.90      177.15     30.47 o
 -17   7   8        0.13       -7.46      7.71 o
 -15   7   8       30.79       41.14      9.68 o
 -13   7   8       19.03       31.27      7.64 o
 -11   7   8       13.90       22.88      6.43 o
  -9   7   8       85.16      117.61     10.35 o
  -7   7   8       89.76       87.01      7.91 o
  -5   7   8       21.13       30.02      4.62 o
  -3   7   8       36.36       43.93      4.92 o
  -1   7   8        0.04        4.44      4.33 o
   1   7   8       36.97       30.02      5.99 o
   3   7   8       30.05       37.71      7.83 o
   5   7   8      128.82      148.53      8.96 o
   7   7   8       18.83       29.35      6.69 o
   9   7   8       36.25       28.89      6.34 o
  11   7   8       13.41        2.35      6.98 o
  13   7   8       71.29       79.68      9.04 o
  15   7   8       36.26       30.13      8.76 o
  17   7   8       18.20       40.20     14.85 o
 -16   8   8       67.62       51.81     18.85 o
 -14   8   8        5.56       14.18      9.49 o
 -12   8   8       46.73       51.40      9.31 o
 -10   8   8      132.92      141.08     10.94 o
  -8   8   8      111.62      123.46      9.79 o
  -6   8   8      189.82      196.80     11.52 o
  -4   8   8       99.82       85.61     12.51 o
  -2   8   8        0.02       -8.38      8.38 o
   0   8   8       28.47       30.29      7.74 o
   2   8   8      106.38      109.37     10.80 o
   4   8   8        2.43        9.56      9.52 o
   6   8   8      130.12      125.83     10.73 o
   8   8   8       19.55       17.35      6.92 o
  10   8   8       13.90       11.86      6.93 o
  12   8   8       98.59       85.06     10.51 o
  -9   9   8        1.21      -14.98     19.11 o
  -7   9   8        4.20       -0.17     14.60 o
  -5   9   8        1.13       12.96     14.42 o
  -3   9   8        2.01        4.40      5.83 o
  -1   9   8        5.84        4.80      7.32 o
   1   9   8        3.38       10.18      8.14 o
   3   9   8        4.62       -3.96     11.75 o
   5   9   8        0.00       14.17     10.87 o
 -29   1   9      352.80      412.11     30.70 o
 -27   1   9       74.32       80.25     11.51 o
 -25   1   9       24.62       -7.49      7.49 o
 -23   1   9     1434.81     1403.48     38.65 o
 -21   1   9      351.39      337.98     12.18 o
 -19   1   9      283.02      298.02     11.38 o
 -17   1   9      783.53      714.37     15.05 o
 -15   1   9      531.21      442.65      9.12 o
 -13   1   9      160.08      147.82      4.59 o
 -11   1   9     3655.70     3749.60     36.36 o
  -9   1   9     1098.85     1054.04     24.09 o
  -7   1   9     8711.89     9109.86     87.55 o
  -5   1   9       57.81       32.50      2.11 o
  -3   1   9      118.17      135.59      3.29 o
  -1   1   9     6911.56     6711.49     68.91 o
   1   1   9      314.60      329.94      9.77 o
   3   1   9     4249.83     4732.42     91.81 o
   5   1   9     7646.95     7721.54     90.45 o
   7   1   9     1788.18     1698.62     24.19 o
   9   1   9       39.52       28.39      4.24 o
  11   1   9       28.79       25.87      3.51 o
  13   1   9      462.82      473.89      9.50 o
  15   1   9      222.67      208.89      8.63 o
  17   1   9       19.84       29.32      7.28 o
  19   1   9       51.99       55.99     11.50 o
  21   1   9      195.00      204.62     17.47 o
  23   1   9      360.64      393.00     35.51 o
  25   1   9       13.69       18.93     16.89 o
 -28   2   9        6.12       -1.09      9.79 o
 -26   2   9       33.92       36.56     11.25 o
 -24   2   9        2.50       -2.01     10.51 o
 -22   2   9      581.36      599.57     20.50 o
 -20   2   9        2.42       -5.63      5.63 o
 -18   2   9      949.52      896.65     19.37 o
 -16   2   9      257.88      221.88      8.95 o
 -14   2   9     2989.24     2865.46     38.00 o
 -12   2   9      199.84      181.79      6.55 o
 -10   2   9      153.21      156.48      4.38 o
  -8   2   9     4022.54     4157.46     41.64 o
  -6   2   9     3960.80     3725.67     49.24 o
  -4   2   9      134.34      129.96      6.08 o
  -2   2   9     1547.52     1770.37     36.86 o
   0   2   9     5639.46     5741.76     72.70 o
   2   2   9      408.33      479.65      9.87 o
   4   2   9      117.46      120.07      3.95 o
   6   2   9      250.99      301.88      6.48 o
   8   2   9      190.09      182.87      5.65 o
  10   2   9        0.54        4.14      3.20 o
  12   2   9       49.38       48.38      5.21 o
  14   2   9       63.72       63.96      6.39 o
  16   2   9      251.08      253.91     11.87 o
  18   2   9      244.27      241.99     14.27 o
  20   2   9       35.44       33.14     16.26 o
  22   2   9      403.37      460.72     25.10 o
  24   2   9        4.34       -9.40     12.59 o
 -27   3   9        2.80        0.82     10.81 o
 -25   3   9       16.64       17.02     10.02 o
 -23   3   9      260.80      252.55     14.81 o
 -21   3   9        2.99       -6.14      6.14 o
 -19   3   9       33.31       22.28      6.93 o
 -17   3   9      171.23      145.68      9.21 o
 -15   3   9      218.29      227.13      9.23 o
 -13   3   9     1556.28     1510.81     29.85 o
 -11   3   9     1662.29     1612.37     23.48 o
  -9   3   9        0.30        1.75      2.46 o
  -7   3   9       78.68       78.34      6.62 o
  -5   3   9      543.64      518.40     14.54 o
  -3   3   9       82.62      100.60      5.97 o
  -1   3   9      510.20      540.68     13.10 o
   1   3   9       18.41       13.05      3.92 o
   3   3   9      135.81      163.71      4.16 o
   5   3   9     1316.71     1340.58     16.13 o
   7   3   9     1538.56     1511.31     17.45 o
   9   3   9      790.75      818.64     12.75 o
  11   3   9      340.81      374.92     12.38 o
  13   3   9      209.68      177.77      9.51 o
  15   3   9       25.00       34.83      7.25 o
  17   3   9       97.13       94.05      9.16 o
  19   3   9       11.45       10.54      8.62 o
  21   3   9       31.55       35.76     12.64 o
  23   3   9        3.09       -1.75     12.19 o
 -26   4   9       69.74       62.01     16.31 o
 -24   4   9       14.92        0.17      8.90 o
 -22   4   9      290.17      315.13     16.10 o
 -20   4   9        8.07       -1.50      6.74 o
 -18   4   9      298.72      295.00     14.28 o
 -16   4   9     1303.75     1249.85     29.36 o
 -14   4   9     2033.81     1908.53     48.47 o
 -12   4   9       12.54        9.11      3.98 o
 -10   4   9      884.64      859.45     15.70 o
  -8   4   9     1922.68     1875.72     33.36 o
  -6   4   9     1687.71     1726.63     27.84 o
  -4   4   9      150.81      146.56      7.02 o
  -2   4   9       21.71       30.52      4.62 o
   0   4   9     1022.20      996.60     22.71 o
   2   4   9      888.27      890.67     15.36 o
   4   4   9       27.51       27.40      2.79 o
   6   4   9     2219.93     2221.49     27.65 o
   8   4   9      858.99      869.58     17.20 o
  10   4   9        0.19       -3.38      5.67 o
  12   4   9      154.22      174.11      9.48 o
  14   4   9       10.29       18.04      6.41 o
  16   4   9        0.33        5.39      5.51 o
  18   4   9      188.82      202.39     13.96 o
  20   4   9        0.02       -4.43      9.11 o
  22   4   9      196.24      228.85     27.24 o
 -25   5   9       42.63       73.80     13.75 o
 -23   5   9       94.08      120.34     12.68 o
 -21   5   9        2.20        1.85      7.58 o
 -19   5   9      136.87      157.57     11.82 o
 -17   5   9       56.60       53.27      8.58 o
 -15   5   9       75.51       69.59      8.51 o
 -13   5   9      277.56      281.24     10.29 o
 -11   5   9        2.45        3.71      3.45 o
  -9   5   9        0.00        8.05      5.91 o
  -7   5   9      461.82      438.33     17.26 o
  -5   5   9       13.87       12.11      6.55 o
  -3   5   9       13.67       10.07      5.76 o
  -1   5   9     1315.03     1269.66     32.10 o
   1   5   9      205.09      213.62     12.38 o
   3   5   9      691.17      713.28     15.38 o
   5   5   9        0.27        5.68      3.12 o
   7   5   9       18.61       14.00      4.56 o
   9   5   9      203.53      195.43      9.67 o
  11   5   9        0.36        2.96      5.43 o
  13   5   9        1.07       -4.36      5.10 o
  15   5   9        4.98       11.26      5.52 o
  17   5   9        2.04        2.73      6.98 o
  19   5   9        0.01       -9.64      9.64 o
  21   5   9       77.00       91.83     21.86 o
 -22   6   9        2.64       -9.67      9.67 o
 -20   6   9        8.08        8.95      7.98 o
 -18   6   9       21.98       17.79      8.08 o
 -16   6   9      126.88      124.80     10.44 o
 -14   6   9        0.06        4.72      5.82 o
 -12   6   9        1.78       -3.75      4.87 o
 -10   6   9       94.72       99.11      8.01 o
  -8   6   9      213.01      186.87     12.08 o
  -6   6   9        6.24       10.70      6.86 o
  -4   6   9      399.67      325.30     11.84 o
  -2   6   9      479.19      504.95     17.75 o
   0   6   9       74.41       75.91      5.92 o
   2   6   9       21.83       36.84      5.58 o
   4   6   9       43.99       31.02      6.56 o
   6   6   9       84.85       78.00      5.40 o
   8   6   9       56.66       69.22      6.36 o
  10   6   9      253.07      248.19     10.63 o
  12   6   9       13.77       18.58      6.60 o
  14   6   9        3.13        3.36      6.04 o
  16   6   9       27.29       21.30      8.20 o
  18   6   9       54.15       42.52      9.60 o
 -19   7   9        0.06       11.46     11.75 o
 -17   7   9        1.62       12.81     10.85 o
 -15   7   9       80.85       71.36     10.34 o
 -13   7   9      383.72      379.40     15.42 o
 -11   7   9       29.43       20.61      5.29 o
  -9   7   9        6.89        2.96      7.86 o
  -7   7   9        9.11       25.44      8.50 o
  -5   7   9        4.27       -1.54      7.76 o
  -3   7   9       46.72       40.53      9.11 o
  -1   7   9        0.02       -1.87      5.74 o
   1   7   9       48.82       40.01      5.79 o
   3   7   9      106.75      126.17      9.22 o
   5   7   9       40.31       56.33      8.95 o
   7   7   9       43.02       38.42      5.25 o
   9   7   9       28.34       27.53      5.76 o
  11   7   9       24.91       27.40      6.86 o
  13   7   9        0.05       -3.62      6.59 o
  15   7   9       10.03        6.00      7.89 o
 -16   8   9       64.71       92.02     32.08 o
 -14   8   9       83.33       79.58      8.72 o
 -12   8   9       73.33       89.94     18.54 o
 -10   8   9       13.84       21.25     14.50 o
  -8   8   9       35.65       62.12     15.93 o
  -6   8   9        0.86       -4.91     11.68 o
  -4   8   9       23.07       30.22     13.01 o
  -2   8   9       90.27       77.29     15.58 o
   0   8   9       14.16       -6.71     15.36 o
   2   8   9       15.76       22.88     10.57 o
   4   8   9        6.26       12.05      7.06 o
   6   8   9        0.61        0.09      7.85 o
   8   8   9       10.30       10.65      5.45 o
  10   8   9        0.65       -5.28      5.28 o
  12   8   9       29.82       46.07      8.85 o
  -9   9   9        4.51       41.19     22.08 o
  -7   9   9       11.43       18.98     21.95 o
  -5   9   9        0.85        7.63     15.16 o
  -3   9   9       48.76      106.19     18.91 o
  -1   9   9        0.02      -17.04     17.04 o
   1   9   9        0.00      -16.53     18.72 o
   3   9   9        0.03        8.06      6.97 o
   5   9   9       52.06       63.71     11.03 o
 -30   0  10      517.31      678.87     53.97 o
 -28   0  10       72.78       56.42     24.01 o
 -26   0  10        0.03      -14.20     15.49 o
 -24   0  10      222.90      224.66     24.34 o
 -22   0  10      174.02      144.91     12.13 o
 -20   0  10      145.11      158.78     12.97 o
 -18   0  10       43.67       14.30      6.73 o
 -16   0  10     1719.26     1554.98     35.80 o
 -14   0  10      163.11      211.78      9.08 o
 -12   0  10     6744.21     6348.91    115.60 o
 -10   0  10      842.08      967.75     19.61 o
  -8   0  10     8661.27     9630.47    130.56 o
  -6   0  10     7777.54     7940.13    107.95 o
  -4   0  10     2047.51     2370.65     34.61 o
  -2   0  10     9553.12     9552.14    144.84 o
   0   0  10     1413.58     1363.77     24.10 o
   2   0  10        1.90       -1.90      1.90 o
   4   0  10      803.48      783.02     17.22 o
   6   0  10      121.18      176.90      7.08 o
   8   0  10     2638.68     2562.43     40.87 o
  10   0  10        0.30        0.00      4.60 o
  12   0  10      991.89      883.95     31.42 o
  14   0  10      439.49      422.29     21.13 o
  16   0  10     1036.90      911.51     28.61 o
  18   0  10       52.23       62.18     14.46 o
  20   0  10      650.04      673.96     48.93 o
  22   0  10      242.03      247.25     34.86 o
  24   0  10       30.44       56.68     26.08 o
 -29   1  10        4.29       -0.19     14.41 o
 -27   1  10      118.76      132.49     15.86 o
 -25   1  10      279.07      274.01     17.75 o
 -23   1  10        1.70       -0.17      8.34 o
 -21   1  10       14.76        8.77      5.77 o
 -19   1  10       79.22       71.36      6.67 o
 -17   1  10       38.39       17.91      4.56 o
 -15   1  10      797.65      795.95     13.52 o
 -13   1  10      228.84      244.87      5.54 o
 -11   1  10      170.54      188.94      5.24 o
  -9   1  10     2434.30     2548.37     28.52 o
  -7   1  10      427.20      448.68      8.05 o
  -5   1  10     3078.40     3306.68     40.16 o
  -3   1  10        0.09       -1.42      1.42 o
  -1   1  10     5746.12     6014.62     65.81 o
   1   1  10      640.18      585.88      8.93 o
   3   1  10       93.11       84.84      3.65 o
   5   1  10       19.15       15.69      2.79 o
   7   1  10        0.09        2.88      2.68 o
   9   1  10      132.16      139.98      6.01 o
  11   1  10      858.87      888.97     14.38 o
  13   1  10       19.27       17.65      4.55 o
  15   1  10        0.94       -4.27      4.37 o
  17   1  10      244.87      226.04     13.38 o
  19   1  10        0.88       -2.42      8.95 o
  21   1  10        6.16        4.35     12.72 o
  23   1  10        4.12       22.20     15.10 o
  25   1  10       10.74       19.93     16.71 o
 -28   2  10        0.27       -4.50     12.86 o
 -26   2  10        0.90        2.11     12.98 o
 -24   2  10       37.48       47.85     13.74 o
 -22   2  10       33.10       28.91      9.93 o
 -20   2  10       29.91       33.67      7.27 o
 -18   2  10      138.72       99.42      9.07 o
 -16   2  10       21.10       19.02      6.49 o
 -14   2  10      547.76      562.90     11.80 o
 -12   2  10      366.21      363.18      7.63 o
 -10   2  10      130.36      117.58      4.42 o
  -8   2  10     1917.98     1829.49     23.04 o
  -6   2  10      336.81      302.41      8.42 o
  -4   2  10     2287.06     2322.42     35.91 o
  -2   2  10        0.18       -3.49      3.49 o
   0   2  10       73.39       65.77      6.97 o
   2   2  10     3970.05     4136.07     45.96 o
   4   2  10       46.11       39.29      3.36 o
   6   2  10       55.54       76.78      3.64 o
   8   2  10     3526.59     3363.15     39.39 o
  10   2  10       71.86       76.63      4.51 o
  12   2  10     1759.58     1707.17     26.36 o
  14   2  10        2.97        3.60      5.33 o
  16   2  10      489.77      459.10     15.70 o
  18   2  10      537.42      559.51     20.58 o
  20   2  10      111.38      118.03     15.41 o
  22   2  10       69.68       84.12     15.50 o
  24   2  10      107.72      133.94     22.32 o
 -27   3  10        3.81       11.43     10.96 o
 -25   3  10       75.32       66.63     14.18 o
 -23   3  10      104.52      102.05     11.05 o
 -21   3  10        0.52       -3.45      6.50 o
 -19   3  10      120.58      126.09     10.20 o
 -17   3  10      169.09      142.11      9.16 o
 -15   3  10      145.89      148.82      9.99 o
 -13   3  10     1623.35     1602.76     25.98 o
 -11   3  10     3275.56     3143.35     37.10 o
  -9   3  10     2292.44     2306.13     36.81 o
  -7   3  10     1007.67     1060.26     27.45 o
  -5   3  10     2029.77     1859.22     35.39 o
  -3   3  10      532.50      600.23     18.59 o
  -1   3  10       14.92       26.93      4.92 o
   1   3  10     1106.64     1089.88     22.98 o
   3   3  10      497.68      517.11      9.09 o
   5   3  10     3867.71     3865.03     39.45 o
   7   3  10      663.39      638.25     10.33 o
   9   3  10      534.20      486.62     10.76 o
  11   3  10     3741.24     3592.46     55.86 o
  13   3  10      659.62      658.92     17.53 o
  15   3  10      848.87      934.91     22.49 o
  17   3  10       70.04       65.40      8.46 o
  19   3  10       21.83       23.73      9.55 o
  21   3  10      397.47      398.80     23.59 o
  23   3  10       22.72       43.20     14.45 o
 -26   4  10       25.58       25.70     14.94 o
 -24   4  10       24.31       15.62      9.65 o
 -22   4  10      184.38      219.57     22.08 o
 -20   4  10       27.09       18.14      7.47 o
 -18   4  10       95.06       94.34     10.77 o
 -16   4  10       69.04       95.61     10.12 o
 -14   4  10       57.62       61.13      6.76 o
 -12   4  10        1.96       -1.96      3.36 o
 -10   4  10       10.51       -0.83      5.73 o
  -8   4  10      353.92      351.08     14.03 o
  -6   4  10       14.83       10.18      5.06 o
  -4   4  10      102.73      111.00      7.37 o
  -2   4  10      495.41      455.90     13.33 o
   0   4  10      194.73      202.93     11.07 o
   2   4  10      284.07      237.04      8.40 o
   4   4  10      276.63      208.43      8.62 o
   6   4  10       28.02       12.96      4.36 o
   8   4  10      125.27      133.34      6.44 o
  10   4  10       24.68       22.84      5.61 o
  12   4  10      106.74      109.11      8.24 o
  14   4  10        8.08       15.36      6.33 o
  16   4  10      332.24      335.04     14.17 o
  18   4  10        3.40        2.92      8.40 o
  20   4  10       19.85       31.22     10.87 o
  22   4  10        3.69       29.12     16.29 o
 -25   5  10      216.62      234.12     21.86 o
 -23   5  10       13.68       12.00      9.13 o
 -21   5  10       18.03        9.09      9.93 o
 -19   5  10        4.49       -1.49      6.84 o
 -17   5  10        8.69        4.87      6.72 o
 -15   5  10      767.22      784.75     21.93 o
 -13   5  10       65.42       94.12      6.05 o
 -11   5  10        0.72        2.74      7.64 o
  -9   5  10      325.95      333.36     17.38 o
  -7   5  10      406.04      357.22     14.42 o
  -5   5  10      407.51      362.98     14.45 o
  -3   5  10        5.74        4.94      5.77 o
  -1   5  10      434.46      462.73     18.85 o
   1   5  10      691.64      694.81     22.79 o
   3   5  10      201.12      188.73     11.60 o
   5   5  10      975.39      912.99     22.82 o
   7   5  10      141.18      158.63      7.35 o
   9   5  10        2.62       -0.41      4.67 o
  11   5  10      231.89      257.40     10.94 o
  13   5  10       35.01       36.60      6.56 o
  15   5  10       39.48       33.17      6.50 o
  17   5  10       89.09      109.67     10.33 o
  19   5  10        3.53        3.84      9.88 o
 -22   6  10        0.02       10.86     10.07 o
 -20   6  10        4.65       11.35      9.13 o
 -18   6  10       10.17        8.56      7.48 o
 -16   6  10       49.85       55.67      8.15 o
 -14   6  10       24.26       31.12      6.41 o
 -12   6  10      263.57      271.15     17.82 o
 -10   6  10       53.51       69.93      9.55 o
  -8   6  10       47.93       35.59      8.14 o
  -6   6  10        6.35       10.53      6.94 o
  -4   6  10        0.03        6.62      6.54 o
  -2   6  10      470.18      448.71     20.76 o
   0   6  10       79.00       75.84     10.86 o
   2   6  10       16.38       18.26      4.58 o
   4   6  10      192.94      209.56     11.79 o
   6   6  10       71.19       57.56     10.80 o
   8   6  10       53.02       52.56      5.63 o
  10   6  10       14.76       23.84      5.78 o
  12   6  10       33.18       35.30      6.76 o
  14   6  10        3.72       -2.86      6.59 o
  16   6  10       48.86       63.87      9.40 o
  18   6  10        1.11       -1.91      7.95 o
 -19   7  10      111.08      113.02     13.16 o
 -17   7  10       10.91       33.51     18.66 o
 -15   7  10        0.08       -3.43      9.30 o
 -13   7  10       32.97       33.05     12.95 o
 -11   7  10        0.14        3.30      9.86 o
  -9   7  10        6.48        6.94      7.84 o
  -7   7  10       24.03       13.63      8.69 o
  -5   7  10      116.42      111.40     11.60 o
  -3   7  10        1.66        0.11      7.77 o
  -1   7  10       51.42       39.17      8.20 o
   1   7  10        9.61       20.56     16.58 o
   3   7  10       74.80      100.98      7.84 o
   5   7  10       17.43       14.87      6.51 o
   7   7  10        2.02       13.66      9.30 o
   9   7  10       17.02        1.59      4.92 o
  11   7  10        0.07       -1.81      5.85 o
  13   7  10        4.13       12.77      6.94 o
  15   7  10        0.46        1.96      7.36 o
 -16   8  10       24.59       17.17     26.21 o
 -14   8  10       90.25       86.89     28.79 o
 -12   8  10        1.18      -11.10     19.24 o
 -10   8  10        0.00       11.63     22.14 o
  -8   8  10       58.80       56.40     15.92 o
  -6   8  10       45.16       29.42     13.87 o
  -4   8  10       25.35       27.75     13.37 o
  -2   8  10       14.27       23.63     18.59 o
   0   8  10        1.61       10.72     17.95 o
   2   8  10       14.54       41.32     21.56 o
   4   8  10       18.28       24.91      7.59 o
   6   8  10       11.50        2.81      7.03 o
   8   8  10      155.04      159.90     13.21 o
  10   8  10       16.63       28.77     18.46 o
  -7   9  10        0.07       24.14     20.66 o
  -5   9  10        2.98        8.31     14.83 o
  -3   9  10        3.26        4.52     19.88 o
  -1   9  10       26.44       -9.17     19.75 o
   1   9  10        0.14      -15.88     15.88 o
   3   9  10       22.48       11.75     21.17 o
 -29   1  11        1.85        9.88     15.40 o
 -27   1  11       69.24       73.60     14.17 o
 -25   1  11       11.63       15.92      8.73 o
 -23   1  11      265.19      286.11     16.63 o
 -21   1  11       58.53       43.34      7.21 o
 -19   1  11      449.62      349.60     13.41 o
 -17   1  11     2931.55     2731.32     43.82 o
 -15   1  11      474.71      524.93     11.25 o
 -13   1  11      849.35      922.81     12.79 o
 -11   1  11     1992.37     1902.91     22.79 o
  -9   1  11     1972.64     1810.01     21.35 o
  -7   1  11     2465.83     2396.85     28.35 o
  -5   1  11     4262.79     5014.41     59.61 o
  -3   1  11      214.46      319.11      6.22 o
  -1   1  11     1507.74     1465.41     18.10 o
   1   1  11      479.14      361.34      7.57 o
   3   1  11       71.57       63.89      3.38 o
   5   1  11       74.46       72.51      4.50 o
   7   1  11      417.33      360.12      8.85 o
   9   1  11     1618.65     1541.01     23.92 o
  11   1  11      226.26      183.57      6.48 o
  13   1  11      263.17      330.75     10.35 o
  15   1  11      163.96      132.46      8.45 o
  17   1  11      396.57      397.12     17.21 o
  19   1  11      221.04      237.54     30.92 o
  21   1  11        7.14        8.38     14.24 o
  23   1  11      162.11      200.47     23.56 o
 -28   2  11       14.22       15.53     10.22 o
 -26   2  11        1.15       -4.44      9.68 o
 -24   2  11        2.18        5.16      8.56 o
 -22   2  11      156.38      159.13     13.44 o
 -20   2  11      192.55      206.38     11.87 o
 -18   2  11      287.57      256.20     12.55 o
 -16   2  11        4.82       -4.29      4.29 o
 -14   2  11      557.50      487.76     11.74 o
 -12   2  11      300.17      301.69      7.06 o
 -10   2  11      847.43      823.24     11.68 o
  -8   2  11      121.29      102.11      6.70 o
  -6   2  11      445.04      514.01     12.70 o
  -4   2  11        5.01       12.41      3.73 o
  -2   2  11      580.22      506.58     12.63 o
   0   2  11     1191.66     1247.05     22.22 o
   2   2  11     2319.55     2373.04     30.29 o
   4   2  11      186.15      192.38      5.79 o
   6   2  11        1.42       -2.32      2.32 o
   8   2  11       73.57       71.72      4.54 o
  10   2  11     1768.14     1656.20     22.68 o
  12   2  11       91.26       91.33      6.78 o
  14   2  11        0.06       -1.76      6.79 o
  16   2  11        0.66       -6.78      6.78 o
  18   2  11       12.46       -1.99     10.68 o
  20   2  11      223.94      238.71     23.05 o
  22   2  11       43.39       53.01     17.49 o
 -27   3  11       46.56       49.76     12.42 o
 -25   3  11       20.06        5.91     11.60 o
 -23   3  11      141.76      126.02     13.42 o
 -21   3  11       28.81        0.57      8.57 o
 -19   3  11      127.18      137.10     10.46 o
 -17   3  11      147.82      121.43      8.66 o
 -15   3  11      305.32      299.39     20.14 o
 -13   3  11      803.61      807.44     16.74 o
 -11   3  11      195.00      184.87      6.15 o
  -9   3  11       30.84       34.24      4.59 o
  -7   3  11       99.84      114.20      7.96 o
  -5   3  11        1.40        3.65      4.53 o
  -3   3  11        0.98       -3.55      5.89 o
  -1   3  11      681.25      694.84     20.81 o
   1   3  11      310.57      326.68     14.00 o
   3   3  11      112.85      124.16      4.87 o
   5   3  11      194.31      192.78      5.43 o
   7   3  11        2.50        1.43      3.21 o
   9   3  11      225.97      226.64      7.69 o
  11   3  11      607.88      589.82     15.75 o
  13   3  11       51.68       77.37      7.73 o
  15   3  11      157.53      141.25      9.85 o
  17   3  11        0.91       -2.26      6.97 o
  19   3  11       20.12        8.49      9.10 o
  21   3  11        0.23       -0.24      9.80 o
  23   3  11       31.62       28.73     16.41 o
 -26   4  11       19.13        4.39     13.07 o
 -24   4  11      178.60      154.98     15.33 o
 -22   4  11       87.24       94.18     10.66 o
 -20   4  11        0.17        0.43      6.69 o
 -18   4  11      514.28      491.05     23.07 o
 -16   4  11      491.59      543.79     17.82 o
 -14   4  11      245.54      235.98     11.51 o
 -12   4  11      304.62      291.22     13.78 o
 -10   4  11      189.27      188.26     11.38 o
  -8   4  11        6.83        4.65      5.92 o
  -6   4  11     1017.51      991.88     26.80 o
  -4   4  11       82.07       73.44      7.49 o
  -2   4  11      230.47      270.29     14.38 o
   0   4  11      435.72      432.49     17.50 o
   2   4  11       90.36      110.35     10.53 o
   4   4  11       69.15       66.09      5.07 o
   6   4  11      204.46      194.14      7.17 o
   8   4  11       33.82       26.04      4.96 o
  10   4  11      250.07      234.26      9.98 o
  12   4  11      668.95      551.62     15.75 o
  14   4  11      100.11      108.43      8.95 o
  16   4  11      300.67      336.62     14.21 o
  18   4  11        2.16        5.86      7.66 o
  20   4  11       57.86       64.53     11.86 o
 -25   5  11        3.61       12.64     11.71 o
 -23   5  11      143.78      121.66     14.51 o
 -21   5  11      304.45      277.83     15.58 o
 -19   5  11       19.13       17.28      7.83 o
 -17   5  11       93.52       95.52      9.12 o
 -15   5  11       61.50       60.16      7.03 o
 -13   5  11      844.00      861.17     34.36 o
 -11   5  11      255.42      246.68     16.07 o
  -9   5  11        6.04       12.12      8.01 o
  -7   5  11       14.32       11.84      7.88 o
  -5   5  11       13.65       -0.17      7.34 o
  -3   5  11        7.32        0.73     12.03 o
  -1   5  11     1036.07      947.66     36.23 o
   1   5  11      680.77      693.37     30.07 o
   3   5  11      155.59      123.89     26.15 o
   5   5  11      455.19      431.05     13.54 o
   7   5  11      104.01      105.66      5.95 o
   9   5  11       20.35       40.79      5.58 o
  11   5  11        1.96       -5.11      5.11 o
  13   5  11       57.97       58.44      7.34 o
  15   5  11       25.91       35.21      7.64 o
  17   5  11        4.89        1.29      7.28 o
  19   5  11       31.95       16.85     17.97 o
 -22   6  11       34.82       36.30     10.74 o
 -20   6  11       28.58       48.37     13.31 o
 -18   6  11       26.57       39.65      7.94 o
 -16   6  11       75.25      106.22     13.03 o
 -14   6  11        9.92        9.88     10.07 o
 -12   6  11       15.23       34.60     11.31 o
 -10   6  11       81.22       78.99     12.34 o
  -8   6  11       46.09       41.49     10.73 o
  -6   6  11      131.82      100.66     10.17 o
  -4   6  11       65.04       88.13     11.40 o
  -2   6  11      335.64      343.48     18.24 o
   0   6  11       26.78       35.11      9.95 o
   2   6  11      416.54      393.94     24.72 o
   4   6  11        1.84        5.46      4.28 o
   6   6  11       99.13       92.71     11.14 o
   8   6  11       16.00        5.55      4.17 o
  10   6  11       19.05        7.98      5.29 o
  12   6  11        0.00       -4.53      5.60 o
  14   6  11       49.60       40.17      7.20 o
  16   6  11       49.55       42.17      9.03 o
 -19   7  11       11.25       15.68     15.49 o
 -17   7  11      176.73      184.34     31.44 o
 -15   7  11        8.25       -0.91     11.83 o
 -13   7  11        8.46       10.81     11.50 o
 -11   7  11       21.95       28.58     12.41 o
  -9   7  11        0.74       -7.29     12.26 o
  -7   7  11        2.38        0.64      8.37 o
  -5   7  11      165.37      141.76     12.54 o
  -3   7  11        6.61       19.98      8.82 o
  -1   7  11      419.13      494.16     23.29 o
   1   7  11       33.81       39.13     11.33 o
   3   7  11      100.71      104.55     22.14 o
   5   7  11       24.86       17.19      6.86 o
   7   7  11       79.21       77.09     11.37 o
   9   7  11       34.78       31.27     10.00 o
  11   7  11      128.30      122.35      8.13 o
  13   7  11        4.38        7.05      8.29 o
 -14   8  11       47.57       32.15     23.76 o
 -12   8  11       32.49       41.83     22.98 o
 -10   8  11        0.01        6.08     14.63 o
  -8   8  11       69.27       90.76     17.89 o
  -6   8  11       47.59       41.94     22.92 o
  -4   8  11       54.41       44.36     18.98 o
  -2   8  11        0.67      -13.69     18.08 o
   0   8  11        9.58       -0.39     17.95 o
   2   8  11      178.17      179.59     31.50 o
   4   8  11      156.36      152.74     28.92 o
   6   8  11       30.74       32.55      7.91 o
   8   8  11       18.92       35.34     13.04 o
  10   8  11       31.83       36.70     12.05 o
  -5   9  11       12.47       25.56     21.82 o
  -3   9  11        0.88      -17.43     17.43 o
  -1   9  11       21.19       -8.00     20.27 o
   1   9  11        6.91       -9.04     20.01 o
 -28   0  12       14.34       10.46     19.11 o
 -26   0  12      102.70       72.95     22.85 o
 -24   0  12        0.17        0.50      8.71 o
 -22   0  12      416.83      422.61     19.28 o
 -20   0  12      497.92      509.03     27.89 o
 -18   0  12     1342.23     1299.39     57.13 o
 -16   0  12      442.18      394.56     15.68 o
 -14   0  12     4311.49     4144.58     79.49 o
 -12   0  12       66.62      119.00     13.32 o
 -10   0  12     1663.85     1767.08     38.05 o
  -8   0  12     4577.75     4907.90     79.69 o
  -6   0  12      544.33      631.88     14.05 o
  -4   0  12     1300.62     1277.98     23.10 o
  -2   0  12     2746.83     3084.18     49.99 o
   0   0  12     9729.74    10068.83    162.47 o
   2   0  12    15504.32    15682.32    272.43 o
   4   0  12      175.72      136.55      8.18 o
   6   0  12       52.09       71.24      5.54 o
   8   0  12     3714.58     3668.70     88.51 o
  10   0  12      734.70      835.08     24.25 o
  12   0  12      979.54     1025.75     30.78 o
  14   0  12        2.71       -7.21      7.42 o
  16   0  12       78.14       97.42     14.27 o
  18   0  12      290.27      283.14     31.24 o
  20   0  12        3.30       -7.10     17.04 o
  22   0  12       82.07       94.64     26.98 o
 -29   1  12        4.31        6.92     14.60 o
 -27   1  12       12.37       16.10     11.16 o
 -25   1  12        1.36       11.03      8.09 o
 -23   1  12        8.11       16.61      8.97 o
 -21   1  12      118.11      105.03      8.81 o
 -19   1  12      127.16      122.25      8.62 o
 -17   1  12      230.67      230.58     13.76 o
 -15   1  12      472.22      468.33     11.84 o
 -13   1  12       15.09       19.76      3.13 o
 -11   1  12     1844.88     1847.60     24.25 o
  -9   1  12       55.01       52.45      3.13 o
  -7   1  12       26.55        7.66      2.37 o
  -5   1  12      418.93      526.28     10.54 o
  -3   1  12       24.40       12.82      3.91 o
  -1   1  12     2676.95     2606.61     30.34 o
   1   1  12     1313.23     1411.82     17.15 o
   3   1  12       68.19       71.21      4.54 o
   5   1  12      955.43      979.99     17.33 o
   7   1  12      861.96      878.31     15.55 o
   9   1  12      278.77      271.13      9.48 o
  11   1  12        8.81        3.02      3.46 o
  13   1  12      117.21      121.92      7.63 o
  15   1  12      112.74      124.96      8.60 o
  17   1  12        3.65       -3.63     12.14 o
  19   1  12       48.17       52.85     15.17 o
  21   1  12      105.59       97.47     18.63 o
  23   1  12        0.30       -2.64     14.41 o
 -28   2  12       82.29      103.50     12.83 o
 -26   2  12        2.16        0.24      8.96 o
 -24   2  12      200.74      200.17     15.36 o
 -22   2  12      277.20      258.38     15.98 o
 -20   2  12        0.01        0.46      7.32 o
 -18   2  12     1421.53     1384.70     30.98 o
 -16   2  12      201.10      215.58     12.82 o
 -14   2  12      364.84      403.81      9.48 o
 -12   2  12     1731.52     1619.61     21.96 o
 -10   2  12      875.06      820.85     14.25 o
  -8   2  12     1859.19     2000.05     29.98 o
  -6   2  12        0.10        1.71      5.26 o
  -4   2  12       32.24        7.31      4.38 o
  -2   2  12     1013.47     1010.26     22.20 o
   0   2  12     1162.42     1316.90     24.82 o
   2   2  12      240.00      206.96      6.72 o
   4   2  12      628.13      618.53      9.60 o
   6   2  12        5.98        1.91      2.61 o
   8   2  12      816.14      761.72     12.96 o
  10   2  12      223.50      283.64     11.78 o
  12   2  12       35.33       33.49      5.64 o
  14   2  12       25.81       28.48      6.96 o
  16   2  12       29.43       32.84      7.66 o
  18   2  12        0.42       -7.79      7.79 o
  20   2  12       14.62       16.42     11.29 o
  22   2  12        1.28        2.56     14.72 o
 -27   3  12        4.04       18.13     10.96 o
 -25   3  12      235.77      249.27     17.92 o
 -23   3  12        8.23        0.34      8.61 o
 -21   3  12       81.31      105.99     11.53 o
 -19   3  12        3.65        4.03      6.81 o
 -17   3  12        9.49        5.23      5.92 o
 -15   3  12     8005.02     7829.73    102.28 o
 -13   3  12      510.25      533.10     15.55 o
 -11   3  12      869.58      851.08     21.99 o
  -9   3  12     1855.33     1718.91     29.86 o
  -7   3  12      301.02      287.37     12.10 o
  -5   3  12     1012.16      950.81     22.56 o
  -3   3  12        0.05        3.75      5.22 o
  -1   3  12        4.07       -1.00      5.03 o
   1   3  12      804.69      878.04     24.91 o
   3   3  12      477.85      466.41     10.02 o
   5   3  12        2.91        0.18      4.14 o
   7   3  12     3048.47     3109.01     37.19 o
   9   3  12      156.37      159.40      6.68 o
  11   3  12       21.56       43.42      6.31 o
  13   3  12      245.16      266.44     11.82 o
  15   3  12      158.41      135.23     10.26 o
  17   3  12      115.06      151.43     10.99 o
  19   3  12      116.75      106.32     12.81 o
  21   3  12       17.07       27.28     12.68 o
 -26   4  12       46.04       44.79     14.30 o
 -24   4  12        0.17        2.97      9.16 o
 -22   4  12       64.35       64.15     11.20 o
 -20   4  12       54.49       67.87      9.05 o
 -18   4  12      192.00      185.20     11.53 o
 -16   4  12      110.65      111.03     11.65 o
 -14   4  12      138.09      113.13      7.52 o
 -12   4  12      217.41      212.42     12.38 o
 -10   4  12        0.21        1.84      6.18 o
  -8   4  12      177.40      170.58     11.03 o
  -6   4  12     1242.10     1308.62     32.00 o
  -4   4  12      517.40      547.05     20.31 o
  -2   4  12      442.20      406.95     17.58 o
   0   4  12      326.26      309.15     15.61 o
   2   4  12       87.30       82.35      9.89 o
   4   4  12       45.15       52.31      4.79 o
   6   4  12       22.31       24.56      3.58 o
   8   4  12       98.27       95.62      7.46 o
  10   4  12      178.50      160.20      8.56 o
  12   4  12      177.19      182.19     13.25 o
  14   4  12        4.38        4.27      6.29 o
  16   4  12      166.34      189.74     11.58 o
  18   4  12        6.71        0.66      7.44 o
  20   4  12        5.96        3.36     13.57 o
 -25   5  12       60.52       85.96     15.39 o
 -23   5  12       25.01       48.43     12.60 o
 -21   5  12       65.28       78.56     12.02 o
 -19   5  12        4.34       -6.16      6.16 o
 -17   5  12       12.96        9.52      7.38 o
 -15   5  12      142.53      159.93     23.76 o
 -13   5  12        5.10        0.45      8.77 o
 -11   5  12      151.98      136.27     13.11 o
  -9   5  12      144.06      143.78     12.88 o
  -7   5  12        2.19       -6.57      6.57 o
  -5   5  12       97.74       86.02     10.81 o
  -3   5  12      609.49      661.94     30.21 o
  -1   5  12      569.68      612.68     46.16 o
   1   5  12       50.00       58.11     16.98 o
   3   5  12       19.70       14.43     10.90 o
   5   5  12       33.31       31.65      8.49 o
   7   5  12      260.54      279.26      9.53 o
   9   5  12      348.56      339.44     10.94 o
  11   5  12        0.03       -2.75      4.99 o
  13   5  12       22.75       23.16      6.63 o
  15   5  12       18.63       16.22      7.32 o
  17   5  12       12.75       12.87      7.82 o
  19   5  12        0.02       11.45      8.93 o
 -22   6  12       11.12        9.06      9.27 o
 -20   6  12       16.11       19.73      8.08 o
 -18   6  12      116.30      139.96     16.82 o
 -16   6  12       49.00       45.60     12.89 o
 -14   6  12      341.88      338.70     28.54 o
 -12   6  12      209.27      167.39     15.89 o
 -10   6  12      122.72      125.81     14.05 o
  -8   6  12      255.66      237.39     16.66 o
  -6   6  12       41.96       44.59     10.39 o
  -4   6  12       70.04       52.90     10.81 o
  -2   6  12       29.26        8.84     11.71 o
   0   6  12      777.16      769.20     35.20 o
   2   6  12      933.85      933.43     38.85 o
   4   6  12        0.32       -0.77     11.23 o
   6   6  12       11.44       15.48      6.70 o
   8   6  12       21.52       17.73     11.22 o
  10   6  12        7.16        7.51      6.54 o
  12   6  12       13.56        5.20      5.82 o
  14   6  12       18.75       17.07     12.90 o
  16   6  12        0.69       -4.03      7.42 o
 -19   7  12       11.89      -18.98     22.47 o
 -17   7  12        1.04        4.56     17.42 o
 -15   7  12       11.68       23.45     17.70 o
 -13   7  12        5.30        8.94     12.16 o
 -11   7  12        8.54       23.47     12.08 o
  -9   7  12       22.31        8.62     10.82 o
  -7   7  12        1.61       -9.43      9.43 o
  -5   7  12        6.60        4.62      9.83 o
  -3   7  12       16.71       40.68     23.69 o
  -1   7  12        3.85        0.40     13.23 o
   1   7  12       75.13       54.94     15.84 o
   3   7  12        0.48        3.85     15.30 o
   5   7  12        0.91       -4.92     12.47 o
   7   7  12       13.11        5.77      7.68 o
   9   7  12        0.10        0.41      9.05 o
  11   7  12       25.64       31.15     33.18 o
  13   7  12       32.21       17.45      6.33 o
 -14   8  12       34.90       63.14     26.86 o
 -12   8  12        4.88       17.04     21.69 o
 -10   8  12       73.49       88.18     26.21 o
  -8   8  12      176.56      250.29     24.65 o
  -6   8  12       10.25       17.09     14.87 o
  -4   8  12        4.08      -16.66     16.66 o
  -2   8  12        0.55      -16.27     16.27 o
   0   8  12       16.97       21.95     19.75 o
   2   8  12      112.63      121.11     28.66 o
   4   8  12        3.07       15.62     21.69 o
   6   8  12       26.27       42.35     21.69 o
   8   8  12        1.05       -4.40      6.86 o
 -29   1  13       58.90       69.67     17.88 o
 -27   1  13       62.77       44.27     29.03 o
 -25   1  13       15.40       22.98      8.70 o
 -23   1  13      533.69      551.01     22.59 o
 -21   1  13       99.77      108.46      8.94 o
 -19   1  13       17.69        8.29      5.50 o
 -17   1  13     1747.13     1697.40     39.07 o
 -15   1  13     4017.28     3965.28     65.29 o
 -13   1  13       42.06       47.18      4.17 o
 -11   1  13      432.31      395.46      8.27 o
  -9   1  13      730.09      754.49     15.87 o
  -7   1  13      882.90      826.42     13.66 o
  -5   1  13      336.87      356.93      7.54 o
  -3   1  13     1980.13     1759.20     26.25 o
  -1   1  13     2334.74     2479.60     29.28 o
   1   1  13     3007.43     3032.41     33.45 o
   3   1  13        4.58        5.93      2.63 o
   5   1  13      328.06      342.13      8.14 o
   7   1  13     3253.50     3227.74     45.43 o
   9   1  13      201.37      199.35      9.15 o
  11   1  13      386.87      366.49     11.32 o
  13   1  13      227.97      272.21     10.57 o
  15   1  13        6.70        5.49      6.28 o
  17   1  13      159.25      180.85     22.73 o
  19   1  13      312.13      268.32     23.37 o
  21   1  13        6.95       -9.36     13.10 o
 -28   2  13       11.39       -1.11     10.75 o
 -26   2  13       92.41       95.30     20.17 o
 -24   2  13      180.24      150.48     19.13 o
 -22   2  13       81.68      128.13     12.96 o
 -20   2  13      389.38      384.41     18.13 o
 -18   2  13       59.72       53.79      8.91 o
 -16   2  13     3299.11     3203.63     51.42 o
 -14   2  13      871.48      920.93     17.43 o
 -12   2  13       65.68       56.06      4.04 o
 -10   2  13      112.28      117.92      9.23 o
  -8   2  13     3243.64     3288.97     50.20 o
  -6   2  13      868.12      896.70     20.88 o
  -4   2  13        6.40       -5.26      5.26 o
  -2   2  13     1551.21     1657.32     32.27 o
   0   2  13     1732.33     1711.55     35.70 o
   2   2  13       21.63       20.43      3.30 o
   4   2  13       50.83       57.46      3.39 o
   6   2  13     1229.89     1190.60     18.89 o
   8   2  13       13.11        1.37      3.60 o
  10   2  13      111.75      111.40      7.05 o
  12   2  13       46.15       66.26      6.68 o
  14   2  13      556.84      634.05     18.07 o
  16   2  13      530.41      489.40     17.03 o
  18   2  13        4.17       -2.62      9.44 o
  20   2  13       25.77       37.20     12.56 o
  22   2  13        6.93        8.09     15.28 o
 -27   3  13       42.59       37.58     14.40 o
 -25   3  13       12.82       10.46      9.71 o
 -23   3  13       29.42       21.52     11.01 o
 -21   3  13      182.05      192.25     14.13 o
 -19   3  13      102.51       94.50      8.68 o
 -17   3  13      376.40      415.47     15.40 o
 -15   3  13      649.93      747.77     15.84 o
 -13   3  13      853.04      851.91     26.72 o
 -11   3  13       15.94        9.88      4.62 o
  -9   3  13      976.60      955.00     22.76 o
  -7   3  13     1773.68     1612.94     33.12 o
  -5   3  13      288.78      300.36     14.38 o
  -3   3  13       16.03       15.84      8.62 o
  -1   3  13      123.95      117.88      9.75 o
   1   3  13      673.82      633.06     20.86 o
   3   3  13       68.17       67.09      8.52 o
   5   3  13      177.16      152.96      5.38 o
   7   3  13      519.73      502.45     11.10 o
   9   3  13        1.65       -1.09      4.23 o
  11   3  13       88.61       68.15      7.04 o
  13   3  13      389.69      382.22     13.83 o
  15   3  13      147.94      134.08     10.01 o
  17   3  13        1.27       12.36      7.61 o
  19   3  13       12.61       24.36     11.24 o
  21   3  13        1.48       14.93     11.77 o
 -26   4  13       24.30       19.66     12.83 o
 -24   4  13        5.53        4.96      9.90 o
 -22   4  13      133.67      154.30     13.64 o
 -20   4  13      159.46      163.03     12.91 o
 -18   4  13        0.46        1.78      6.70 o
 -16   4  13      402.48      448.29     12.90 o
 -14   4  13      863.69      878.66     29.33 o
 -12   4  13      114.11      110.04     10.08 o
 -10   4  13     1240.24     1179.96     28.66 o
  -8   4  13      770.08      743.41     21.45 o
  -6   4  13      646.10      558.61     17.85 o
  -4   4  13      182.14      180.65     12.58 o
  -2   4  13        6.15        1.01      6.85 o
   0   4  13     2130.12     1952.74     46.02 o
   2   4  13        3.17       -6.50      6.50 o
   4   4  13      171.39      154.78      8.83 o
   6   4  13      300.09      314.02     11.75 o
   8   4  13      133.33       99.36      6.35 o
  10   4  13      771.80      772.54     18.10 o
  12   4  13      392.82      448.83     14.43 o
  14   4  13       52.77       53.50      7.77 o
  16   4  13      275.17      281.21     13.41 o
  18   4  13        5.85        9.55      7.84 o
  20   4  13       60.64       67.64     13.63 o
 -23   5  13        0.11       -9.04      9.04 o
 -21   5  13       88.82      112.01     11.69 o
 -19   5  13       12.42        2.67      8.27 o
 -17   5  13      108.11      134.61     15.72 o
 -15   5  13      315.29      307.01     18.94 o
 -13   5  13        2.42       19.00      9.55 o
 -11   5  13       12.65       12.56      8.74 o
  -9   5  13      104.45      115.13     12.57 o
  -7   5  13        0.03        9.59     15.68 o
  -5   5  13      157.78      179.77     17.60 o
  -3   5  13      155.75      138.01     16.65 o
  -1   5  13      158.80      171.29     17.14 o
   1   5  13      877.67      837.46     34.99 o
   3   5  13      152.39      152.95     24.14 o
   5   5  13       13.17        4.74      5.02 o
   7   5  13       87.80       92.21      9.65 o
   9   5  13       17.23       23.13      7.60 o
  11   5  13        6.12        3.63      5.12 o
  13   5  13        0.04        7.24      6.06 o
  15   5  13       40.31       35.82      9.37 o
  17   5  13        2.55        1.22      7.69 o
 -22   6  13       52.75       66.70     10.22 o
 -20   6  13      119.47      118.48     22.09 o
 -18   6  13       75.62       84.07     16.04 o
 -16   6  13        0.17       -6.68     10.72 o
 -14   6  13       64.14       81.55     14.17 o
 -12   6  13      127.08      142.52     15.42 o
 -10   6  13      569.35      556.12     25.16 o
  -8   6  13        0.50       -4.51      8.66 o
  -6   6  13       64.17       58.91     11.48 o
  -4   6  13       19.21        7.91     12.72 o
  -2   6  13       40.88       35.63     13.36 o
   0   6  13      371.10      345.89     24.57 o
   2   6  13      701.81      708.87     34.04 o
   4   6  13       81.86       86.21     23.24 o
   6   6  13       10.65       -7.06     11.68 o
   8   6  13      134.80       98.70     14.01 o
  10   6  13       75.78       60.09     10.99 o
  12   6  13        0.21       -4.24      5.17 o
  14   6  13        9.93       16.53      6.65 o
  16   6  13       14.57       27.37     16.91 o
 -19   7  13        0.05       19.14     18.93 o
 -17   7  13        3.52       -5.35     37.31 o
 -15   7  13       83.67      139.22     23.51 o
 -13   7  13       10.33       -0.25     11.62 o
 -11   7  13        4.42        0.82     11.80 o
  -9   7  13       11.93       18.72     11.23 o
  -7   7  13       61.45       51.13     13.05 o
  -5   7  13       62.16       71.23     13.03 o
  -3   7  13      106.58       95.95     18.11 o
  -1   7  13        4.29       -6.91     12.32 o
   1   7  13        2.50        7.33     14.52 o
   3   7  13        1.04       15.78     15.11 o
   5   7  13       88.84       81.46     17.85 o
   7   7  13       39.44       53.67     17.40 o
   9   7  13        5.55       12.13      8.54 o
  11   7  13        4.24       -5.59     13.04 o
 -14   8  13       71.31      121.62     31.50 o
 -12   8  13        9.31       31.50     24.92 o
 -10   8  13       11.50       29.44     23.24 o
  -8   8  13        0.11        6.18     15.66 o
  -6   8  13        3.34      -21.52     21.88 o
  -4   8  13        7.07        6.84     21.56 o
  -2   8  13       60.27       83.15     26.98 o
   0   8  13        1.28        3.49     20.66 o
   2   8  13        6.38       -5.81     18.46 o
   4   8  13        1.03      -12.65     19.11 o
   6   8  13        5.92       55.26     25.31 o
 -28   0  14      137.47      109.49     26.21 o
 -26   0  14       39.25       86.89     22.72 o
 -24   0  14      683.29      734.26     34.14 o
 -22   0  14      158.96      161.21     12.75 o
 -20   0  14       17.70       39.88     10.05 o
 -18   0  14     3612.56     3356.37     83.55 o
 -16   0  14      128.64      237.96     22.21 o
 -14   0  14       36.10       69.46     13.43 o
 -12   0  14        0.12       -0.72      4.25 o
 -10   0  14      697.98      795.01     24.93 o
  -8   0  14       52.77       49.32      4.53 o
  -6   0  14     1114.50      966.68     19.16 o
  -4   0  14     2496.21     2281.32     40.96 o
  -2   0  14     1687.65     1707.61     30.38 o
   0   0  14      164.11      162.97      7.45 o
   2   0  14      318.69      310.78     10.41 o
   4   0  14      665.55      781.80     20.89 o
   6   0  14       28.56       31.07      6.59 o
   8   0  14       28.34       22.27      6.75 o
  10   0  14      215.17      176.06     14.56 o
  12   0  14      387.36      446.50     32.60 o
  14   0  14      287.93      289.92     20.07 o
  16   0  14       68.49       66.62     14.14 o
  18   0  14      410.68      360.09     35.63 o
  20   0  14       34.58        9.68     20.79 o
  22   0  14        2.31      -19.62     19.62 o
 -27   1  14        1.68       -9.79      9.79 o
 -25   1  14       18.95        9.78     11.09 o
 -23   1  14       31.26       42.69     10.13 o
 -21   1  14      795.50      711.47     24.95 o
 -19   1  14        0.98        1.77      7.01 o
 -17   1  14      264.70      277.72     12.37 o
 -15   1  14        3.00        6.18      5.48 o
 -13   1  14       31.80       40.18      5.94 o
 -11   1  14       20.52       25.72      3.42 o
  -9   1  14      133.11      135.49      7.28 o
  -7   1  14       53.14       40.58      3.74 o
  -5   1  14      110.22       89.51      4.54 o
  -3   1  14      266.84      264.86      7.76 o
  -1   1  14      246.03      299.21      8.81 o
   1   1  14     2455.24     2578.91     31.10 o
   3   1  14       72.10       72.77      4.15 o
   5   1  14        0.88       -0.20      3.35 o
   7   1  14       82.99       86.16      6.76 o
   9   1  14      104.41       95.58     11.35 o
  11   1  14        6.75        3.41      4.87 o
  13   1  14       57.75       67.76      9.60 o
  15   1  14        3.70        4.57      6.27 o
  17   1  14       17.48       11.07      9.48 o
  19   1  14        0.03       -5.92     18.85 o
  21   1  14        0.05       -9.09     13.98 o
 -28   2  14        4.78       20.33     13.80 o
 -26   2  14      114.72      106.79     13.92 o
 -24   2  14       40.49       54.97     11.15 o
 -22   2  14       31.70       25.55     13.36 o
 -20   2  14       62.06       76.04      9.88 o
 -18   2  14       47.78       49.20      8.79 o
 -16   2  14       85.61       79.43      7.19 o
 -14   2  14        9.88       20.65      4.25 o
 -12   2  14        5.62       15.94      3.10 o
 -10   2  14        1.54       -2.96      4.84 o
  -8   2  14       71.10       85.37     11.27 o
  -6   2  14      161.26      141.77      8.70 o
  -4   2  14     1664.36     1566.01     31.37 o
  -2   2  14        0.75       14.52      5.51 o
   0   2  14      397.74      388.62     13.77 o
   2   2  14      230.24      241.15      9.76 o
   4   2  14       16.73        7.53      3.78 o
   6   2  14       79.83       74.54      5.06 o
   8   2  14      156.74      146.51      6.91 o
  10   2  14      126.18      104.99      6.95 o
  12   2  14      154.56      179.48     11.86 o
  14   2  14        1.78        4.76      7.07 o
  16   2  14      306.60      306.60     15.58 o
  18   2  14      214.43      221.24     17.07 o
  20   2  14       11.35       12.29     11.36 o
 -27   3  14       12.06       24.35     13.59 o
 -25   3  14       66.82       64.80     11.99 o
 -23   3  14        3.99       -4.01      7.89 o
 -21   3  14      102.56      104.06     11.53 o
 -19   3  14       54.49       44.57      8.00 o
 -17   3  14     2374.12     2420.47     42.12 o
 -15   3  14      559.99      551.83     12.55 o
 -13   3  14      776.63      713.29     26.46 o
 -11   3  14      316.42      284.47     13.07 o
  -9   3  14       15.96       19.41      5.18 o
  -7   3  14      211.12      199.55     12.53 o
  -5   3  14       22.18       28.08      7.83 o
  -3   3  14      523.08      595.31     20.53 o
  -1   3  14      980.85      972.87     27.52 o
   1   3  14      336.10      361.94     16.53 o
   3   3  14     1731.93     1599.26     38.14 o
   5   3  14      110.30      139.95      8.78 o
   7   3  14      131.50      138.69      6.53 o
   9   3  14      340.73      304.92     10.04 o
  11   3  14       19.40        9.14      5.77 o
  13   3  14      871.03      831.56     20.69 o
  15   3  14      191.53      186.03     11.20 o
  17   3  14       69.13       81.55     10.87 o
  19   3  14      123.06      109.33     19.42 o
 -26   4  14       11.97       10.37     12.64 o
 -24   4  14        1.83       -7.17      8.23 o
 -22   4  14       18.43       28.55      8.90 o
 -20   4  14        0.01       -6.26      6.26 o
 -18   4  14       24.49       34.73      6.54 o
 -16   4  14       63.25       27.65     10.17 o
 -14   4  14       40.52       32.04     11.53 o
 -12   4  14     1062.13      998.18     26.63 o
 -10   4  14      203.57      199.37     12.21 o
  -8   4  14       34.72       40.30      7.92 o
  -6   4  14       47.17       34.02      8.66 o
  -4   4  14       46.07       50.06      9.20 o
  -2   4  14        5.97       -6.82      6.82 o
   0   4  14       97.13       78.76     10.41 o
   2   4  14        4.45        8.36      7.64 o
   4   4  14       17.75       20.27     10.72 o
   6   4  14        3.08       -3.80      4.73 o
   8   4  14       60.04       54.26      5.35 o
  10   4  14       57.90       33.49      6.02 o
  12   4  14        4.36        3.42      5.87 o
  14   4  14      107.53       79.98      8.61 o
  16   4  14        0.01       -6.37      6.71 o
  18   4  14       70.54       71.38     10.76 o
 -23   5  14        2.79       10.13     16.91 o
 -21   5  14       58.47       73.20     16.59 o
 -19   5  14      106.16      118.87     19.52 o
 -17   5  14       95.21      114.09     14.84 o
 -15   5  14        2.25        4.53     14.67 o
 -13   5  14       15.68        7.87      8.99 o
 -11   5  14       12.22        4.86      9.10 o
  -9   5  14      474.24      472.53     21.43 o
  -7   5  14        4.41        5.45      8.29 o
  -5   5  14        0.08        2.76     10.51 o
  -3   5  14      208.81      148.28     17.49 o
  -1   5  14      180.60      162.39     23.50 o
   1   5  14       74.83      104.78     15.69 o
   3   5  14       51.20       47.50     13.34 o
   5   5  14       17.60       18.40     12.96 o
   7   5  14       49.14       66.29      8.75 o
   9   5  14       59.62       36.70      9.23 o
  11   5  14       18.90       31.06      5.75 o
  13   5  14        0.46       -5.82      5.82 o
  15   5  14        0.77        3.01      6.77 o
  17   5  14        7.70       -0.92      7.48 o
 -20   6  14       45.21       34.73     26.86 o
 -18   6  14      155.55      159.40     47.45 o
 -16   6  14       10.39       28.75     12.91 o
 -14   6  14       12.42       13.12     11.46 o
 -12   6  14        3.00        6.52     10.90 o
 -10   6  14        0.03       -1.03      9.59 o
  -8   6  14        7.62        8.12      9.67 o
  -6   6  14        4.65       11.39      9.36 o
  -4   6  14       62.79       38.32     19.04 o
  -2   6  14       85.99      101.62     17.52 o
   0   6  14       58.62       19.96     14.07 o
   2   6  14       20.93       13.69     13.69 o
   4   6  14       27.70       21.74     13.45 o
   6   6  14       13.04        1.61     13.30 o
   8   6  14        4.58       18.93      9.69 o
  10   6  14        4.97        7.73      8.35 o
  12   6  14       22.06       18.61      6.11 o
  14   6  14       24.78       23.63      8.08 o
 -17   7  14        1.14       22.31     18.51 o
 -15   7  14       19.23       41.45     19.36 o
 -13   7  14        0.91       15.96     13.21 o
 -11   7  14        0.00       17.73     12.68 o
  -9   7  14       61.50       80.76     14.59 o
  -7   7  14      154.99      138.43     17.75 o
  -5   7  14       20.68       24.08     15.36 o
  -3   7  14       36.08       49.78     15.86 o
  -1   7  14        0.42      -12.41     12.41 o
   1   7  14      110.76       87.64     18.34 o
   3   7  14       46.14       63.75     17.86 o
   5   7  14        4.83       14.83     15.55 o
   7   7  14        8.21        9.54     15.34 o
   9   7  14        9.41       19.62     21.82 o
  11   7  14        5.09        4.01      9.79 o
 -12   8  14       18.48       41.70     24.53 o
 -10   8  14        3.52       -6.58     19.88 o
  -8   8  14       39.16       22.47     22.59 o
  -6   8  14        4.00        1.94     20.27 o
  -4   8  14        7.10      -18.72     18.72 o
  -2   8  14        0.99      -17.95     17.95 o
   0   8  14       25.43       23.11     21.05 o
   2   8  14       23.35       31.89     24.92 o
   4   8  14        8.77       -8.65     20.01 o
   6   8  14        0.10       28.92     22.21 o
 -27   1  15      188.75      198.16     17.93 o
 -25   1  15        3.89        5.36      9.14 o
 -23   1  15      693.66      695.67     25.65 o
 -21   1  15      290.58      276.37     15.80 o
 -19   1  15      891.02      879.96     28.89 o
 -17   1  15       12.77       15.34      5.81 o
 -15   1  15     1989.83     1981.03     38.07 o
 -13   1  15      440.46      499.47     13.85 o
 -11   1  15     1592.55     1443.03     24.93 o
  -9   1  15     1191.00     1153.46     20.39 o
  -7   1  15     1505.72     1463.00     21.92 o
  -5   1  15      210.01      191.91      5.88 o
  -3   1  15       31.78       16.72      2.75 o
  -1   1  15     1231.56     1260.33     31.85 o
   1   1  15     4248.35     4053.10     46.73 o
   3   1  15       82.97       69.09      4.95 o
   5   1  15      835.00      824.22     16.13 o
   7   1  15     1781.76     1615.35     30.91 o
   9   1  15       21.64       30.52      6.50 o
  11   1  15       38.52       40.11      6.64 o
  13   1  15      450.06      446.73     15.20 o
  15   1  15       48.17       34.25      8.07 o
  17   1  15       80.63      120.39     14.16 o
  19   1  15      138.04      132.97     15.44 o
  21   1  15        5.73      -13.63     13.75 o
 -28   2  15        0.07      -13.94     13.94 o
 -26   2  15      339.19      366.70     21.04 o
 -24   2  15       33.15       46.39     10.73 o
 -22   2  15      185.97      173.38     13.89 o
 -20   2  15       16.42       25.48      8.87 o
 -18   2  15        0.40       -6.38      6.38 o
 -16   2  15      321.79      308.40     12.52 o
 -14   2  15      613.32      588.86     12.82 o
 -12   2  15        8.52        7.75      3.23 o
 -10   2  15      722.56      660.42     21.32 o
  -8   2  15      405.29      347.31     15.49 o
  -6   2  15     1883.93     1726.50     34.23 o
  -4   2  15     1662.40     1783.83     37.03 o
  -2   2  15        0.06       -5.01      5.01 o
   0   2  15     1012.22      950.45     26.03 o
   2   2  15     2146.60     2017.59     38.61 o
   4   2  15       14.73       13.91      3.29 o
   6   2  15      334.70      348.62      9.90 o
   8   2  15      232.35      224.88      9.74 o
  10   2  15      119.18      138.87      7.62 o
  12   2  15       69.37       66.56      7.63 o
  14   2  15       36.58       22.49      7.84 o
  16   2  15      269.75      278.76     15.02 o
  18   2  15        0.71        8.29     12.45 o
  20   2  15       15.53        1.23     11.34 o
 -27   3  15        0.00       -3.48     11.76 o
 -25   3  15        0.27       -5.86      9.48 o
 -23   3  15      108.03      103.32     12.36 o
 -21   3  15        3.78        3.33      7.90 o
 -19   3  15       63.48       45.72      7.74 o
 -17   3  15      203.98      221.54     11.32 o
 -15   3  15      221.30      218.87     12.76 o
 -13   3  15      163.78      154.76     14.98 o
 -11   3  15      638.13      567.10     18.58 o
  -9   3  15       28.84       33.25      9.67 o
  -7   3  15      107.35      105.22     13.57 o
  -5   3  15      250.91      223.56     13.32 o
  -3   3  15       29.39       22.37      7.49 o
  -1   3  15       20.42       27.91      7.78 o
   1   3  15       76.61       74.57      9.54 o
   3   3  15      453.96      446.71     18.66 o
   5   3  15      282.83      321.44     10.63 o
   7   3  15      190.67      201.04      7.61 o
   9   3  15       32.68       17.21      5.43 o
  11   3  15       24.05       23.36      7.95 o
  13   3  15       78.72       72.95      8.70 o
  15   3  15        6.27       24.32      8.28 o
  17   3  15       83.65       84.64     10.93 o
  19   3  15        5.74      -15.50     15.50 o
 -24   4  15        0.27       -3.27      9.41 o
 -22   4  15      140.36      146.59     12.61 o
 -20   4  15       39.34       35.87      7.70 o
 -18   4  15       54.85       61.17     19.04 o
 -16   4  15      469.69      480.30     22.43 o
 -14   4  15      174.25      195.84     15.24 o
 -12   4  15       29.70       19.57      7.47 o
 -10   4  15     1504.11     1533.51     45.99 o
  -8   4  15      368.94      324.17     14.75 o
  -6   4  15      215.83      183.76     13.53 o
  -4   4  15      286.45      271.26     15.66 o
  -2   4  15       29.45       27.56      8.71 o
   0   4  15      732.98      736.47     38.32 o
   2   4  15      511.69      432.29     19.63 o
   4   4  15      348.34      297.93     21.32 o
   6   4  15      260.03      286.49     13.23 o
   8   4  15       69.58       55.70      5.72 o
  10   4  15        0.47        0.41      5.60 o
  12   4  15       88.54      102.11      8.35 o
  14   4  15        2.66        5.53      7.00 o
  16   4  15        6.19       14.31      8.35 o
  18   4  15       54.82       40.03     11.81 o
 -23   5  15       92.08       93.60     10.38 o
 -21   5  15        0.21      -21.05     21.05 o
 -19   5  15      236.00      242.44     23.83 o
 -17   5  15       82.75       88.06     17.81 o
 -15   5  15       22.14       15.95     10.08 o
 -13   5  15       19.87       13.46     10.33 o
 -11   5  15      119.36      105.26     16.47 o
  -9   5  15       55.39       45.11     14.80 o
  -7   5  15       50.10       50.18     13.71 o
  -5   5  15       32.26       13.50     11.72 o
  -3   5  15       98.73       98.23     17.75 o
  -1   5  15      446.07      421.79     25.47 o
   1   5  15       94.81      136.78     24.66 o
   3   5  15        0.01        7.58     11.59 o
   5   5  15        1.54      -10.72     10.96 o
   7   5  15       12.39       13.72      6.66 o
   9   5  15        9.38       11.23     11.78 o
  11   5  15        1.42       -7.07      7.07 o
  13   5  15        2.24        0.61      5.81 o
  15   5  15        1.84        2.17      6.76 o
 -20   6  15        3.11       -1.81     24.79 o
 -18   6  15       17.83        9.43     27.50 o
 -16   6  15      292.61      275.62     20.59 o
 -14   6  15        9.41       17.42     11.75 o
 -12   6  15       28.93       43.79     12.23 o
 -10   6  15      128.32      153.65     35.36 o
  -8   6  15       36.74       30.43     11.18 o
  -6   6  15       77.86       47.26     14.97 o
  -4   6  15       88.93       51.18     15.37 o
  -2   6  15       75.67      104.91     17.93 o
   0   6  15      222.51      244.02     22.91 o
   2   6  15       48.56       40.62     14.54 o
   4   6  15        9.07       27.32     15.10 o
   6   6  15      213.67      207.49     22.68 o
   8   6  15       34.91       52.56     23.37 o
  10   6  15       44.19       56.25     10.03 o
  12   6  15        0.00        8.64      9.98 o
 -17   7  15        2.40       24.73     19.88 o
 -15   7  15       46.73       58.27     19.53 o
 -13   7  15        2.01        3.65     15.94 o
 -11   7  15       99.61      110.00     22.55 o
  -9   7  15       73.94       98.25     15.30 o
  -7   7  15        2.01       -6.73     13.64 o
  -5   7  15        0.14       17.34     14.94 o
  -3   7  15       12.84       -4.65     13.82 o
  -1   7  15        8.21       11.18     14.67 o
   1   7  15      115.74      110.64     19.74 o
   3   7  15       14.94       33.23     16.74 o
   5   7  15       68.30       39.92     18.59 o
   7   7  15       62.11       58.91     18.86 o
   9   7  15        9.26       -6.20     21.56 o
 -10   8  15       25.82       46.35     26.34 o
  -8   8  15       25.62       28.79     22.47 o
  -6   8  15       46.85       33.70     23.24 o
  -4   8  15       10.58       -0.65     18.08 o
  -2   8  15       46.44       65.46     24.79 o
   0   8  15        7.73       14.20     22.98 o
   2   8  15       56.89       45.58     26.60 o
 -28   0  16       53.87       36.41     21.95 o
 -26   0  16       68.73      133.76     25.31 o
 -24   0  16      495.34      530.39     28.02 o
 -22   0  16        0.29        5.99      7.93 o
 -20   0  16        9.35       52.29     16.01 o
 -18   0  16        1.19        5.29     12.27 o
 -16   0  16     2345.01     2287.33     87.54 o
 -14   0  16     1447.74     1352.70     57.07 o
 -12   0  16     1729.48     1788.13    115.36 o
 -10   0  16      585.63      562.20     20.85 o
  -8   0  16      845.46      766.32     19.39 o
  -6   0  16      388.98      374.52     12.82 o
  -4   0  16     1062.74     1009.36     20.68 o
  -2   0  16     5824.95     5675.47     89.70 o
   0   0  16     7969.79     7624.37    119.01 o
   2   0  16      272.66      294.90     12.57 o
   4   0  16       23.34        1.26      6.75 o
   6   0  16     1155.65     1117.55     34.92 o
   8   0  16      728.71      820.01     29.96 o
  10   0  16      171.31      183.15     15.39 o
  12   0  16      386.91      393.51     23.67 o
  14   0  16       97.20       82.39     14.70 o
  16   0  16      158.87      152.60     18.70 o
  18   0  16       29.91       29.70     21.56 o
  20   0  16       15.26       15.75     22.34 o
 -27   1  16       13.61       17.59     12.04 o
 -25   1  16       16.07       15.38     12.51 o
 -23   1  16       71.41       83.13     11.23 o
 -21   1  16        3.38        5.48      8.23 o
 -19   1  16        1.63        4.69      8.05 o
 -17   1  16       84.02      123.26      8.87 o
 -15   1  16      173.16      171.76     13.10 o
 -13   1  16        0.38        1.08      4.42 o
 -11   1  16        6.70        1.40      4.06 o
  -9   1  16      125.24      108.51      5.54 o
  -7   1  16       15.84       15.21      3.17 o
  -5   1  16       56.83       39.04      3.53 o
  -3   1  16      655.20      595.76     15.10 o
  -1   1  16       81.74      108.04      4.46 o
   1   1  16        0.08       37.33      8.86 o
   3   1  16       57.70       61.83      5.94 o
   5   1  16        9.55       -0.14      5.03 o
   7   1  16      173.79      162.54      9.53 o
   9   1  16       45.82       35.09      5.92 o
  11   1  16      283.72      268.53     11.57 o
  13   1  16        4.12       10.39      6.54 o
  15   1  16       40.95       60.07      9.57 o
  17   1  16       13.44       24.71     11.45 o
  19   1  16       99.76      117.75     15.66 o
 -26   2  16       32.19       49.20     11.81 o
 -24   2  16       95.49      125.15     13.04 o
 -22   2  16        4.82       13.45      9.07 o
 -20   2  16      194.18      206.10     13.77 o
 -18   2  16      385.41      373.87     24.11 o
 -16   2  16      347.90      374.82     13.74 o
 -14   2  16      156.31      146.33     10.13 o
 -12   2  16      121.95       96.12     12.48 o
 -10   2  16      936.94      938.86     27.10 o
  -8   2  16      951.74      891.37     25.71 o
  -6   2  16      167.08      164.05     11.27 o
  -4   2  16      924.58      886.76     25.45 o
  -2   2  16     1048.22     1027.96     27.78 o
   0   2  16      786.74      759.49     23.20 o
   2   2  16       89.17      112.91      8.46 o
   4   2  16      145.00      164.73      5.80 o
   6   2  16        0.03       -3.82      3.82 o
   8   2  16      197.72      224.26     12.61 o
  10   2  16        7.23        2.18      5.39 o
  12   2  16      531.64      505.85     15.82 o
  14   2  16       57.03       65.52      9.29 o
  16   2  16        3.10       10.88      8.65 o
  18   2  16       23.60       43.26     12.37 o
 -25   3  16       13.75       17.58      9.87 o
 -23   3  16      487.85      530.61     24.95 o
 -21   3  16       77.33       98.05     15.29 o
 -19   3  16       60.99       35.54      7.36 o
 -17   3  16     1172.44     1170.36     26.66 o
 -15   3  16      389.41      375.52     19.26 o
 -13   3  16       20.01       21.00      8.30 o
 -11   3  16      535.36      501.31     17.69 o
  -9   3  16      269.01      257.65     14.92 o
  -7   3  16     1029.41      951.08     27.87 o
  -5   3  16      511.65      515.80     20.13 o
  -3   3  16       72.65       49.08      8.94 o
  -1   3  16     2088.71     1950.58     45.73 o
   1   3  16       50.55       22.61     15.19 o
   3   3  16      191.80      182.62     13.34 o
   5   3  16      835.07      826.47     18.20 o
   7   3  16       17.26       10.98      3.93 o
   9   3  16       35.82       25.37      5.49 o
  11   3  16      466.44      513.57     16.78 o
  13   3  16       74.75       74.72      8.98 o
  15   3  16      635.16      734.51     22.78 o
  17   3  16        9.02       20.39      8.72 o
 -24   4  16       31.07       29.26     14.20 o
 -22   4  16       97.33      107.00     10.49 o
 -20   4  16       41.17       34.55     14.63 o
 -18   4  16      140.47      113.15     17.74 o
 -16   4  16        0.40       15.39     12.66 o
 -14   4  16       21.03       34.14     12.46 o
 -12   4  16        7.57        1.65      6.98 o
 -10   4  16        8.41       13.46      7.29 o
  -8   4  16      374.65      381.17     24.23 o
  -6   4  16      549.13      579.88     22.53 o
  -4   4  16       17.22        7.94      8.83 o
  -2   4  16       28.24       39.85      9.50 o
   0   4  16      166.63      142.43     13.10 o
   2   4  16      173.79      149.58     13.41 o
   4   4  16       49.73       29.34     22.14 o
   6   4  16        7.04       -0.05      4.50 o
   8   4  16        0.86        6.05      7.68 o
  10   4  16       14.32       12.83      5.03 o
  12   4  16        1.56       -5.83      5.87 o
  14   4  16        2.90       -1.37      6.85 o
  16   4  16      175.47      148.22     14.07 o
 -23   5  16       49.44       64.43     30.34 o
 -21   5  16        7.82       25.43     25.18 o
 -19   5  16       54.99       61.65     16.78 o
 -17   5  16      189.68      176.49     27.69 o
 -15   5  16       35.46       24.30     12.89 o
 -13   5  16       15.28        6.87     14.24 o
 -11   5  16        5.79        4.26      8.99 o
  -9   5  16       25.14       18.63     10.53 o
  -7   5  16      689.49      620.36     36.54 o
  -5   5  16      148.07      160.77     18.51 o
  -3   5  16        4.80        5.82     11.88 o
  -1   5  16      246.76      245.93     21.36 o
   1   5  16       24.57       21.09     12.46 o
   3   5  16        2.64      -10.78     14.27 o
   5   5  16       82.74       45.51     14.60 o
   7   5  16       13.52       20.68     13.60 o
   9   5  16       40.43       39.13      8.86 o
  11   5  16       16.92       25.47      9.84 o
  13   5  16       54.45       36.95      6.65 o
  15   5  16      213.14      221.21     12.79 o
 -20   6  16        5.45       36.41     28.79 o
 -18   6  16        5.93       28.53     27.63 o
 -16   6  16      112.36       88.70     29.57 o
 -14   6  16      131.80      122.30     16.23 o
 -12   6  16       98.18       84.56     14.40 o
 -10   6  16       49.88       64.93     13.31 o
  -8   6  16       44.63       13.90     20.34 o
  -6   6  16        0.00       11.85     16.98 o
  -4   6  16       50.40       64.10     17.35 o
  -2   6  16      544.32      518.34     53.39 o
   0   6  16      305.08      305.26     29.76 o
   2   6  16       50.61       45.73     21.82 o
   4   6  16        0.23      -11.81     11.81 o
   6   6  16       20.03       32.09     20.34 o
   8   6  16       22.15       15.79     16.29 o
  10   6  16        6.69       14.06      7.25 o
  12   6  16       26.15       34.43     10.56 o
 -15   7  16        0.05      -23.37     23.37 o
 -13   7  16        0.03       -9.12     19.82 o
 -11   7  16       15.65        2.46     16.74 o
  -9   7  16       28.76       39.69     16.87 o
  -7   7  16        1.44       -4.44     20.21 o
  -5   7  16       12.18       27.47     16.25 o
  -3   7  16       10.03        9.03     14.62 o
  -1   7  16       36.01       24.78     15.25 o
   1   7  16        0.35       14.10     26.27 o
   3   7  16        0.73       13.04     14.63 o
   5   7  16        5.32      -12.64     14.51 o
   7   7  16        3.70        4.65     16.43 o
  -8   8  16       17.26       54.16     20.53 o
  -6   8  16      116.40      120.72     23.29 o
  -4   8  16        0.02      -15.11     20.79 o
  -2   8  16      108.09      172.23     34.21 o
   0   8  16       16.95       29.44     25.18 o
 -27   1  17       40.16       37.68     12.65 o
 -25   1  17       87.38      105.44     16.84 o
 -23   1  17        5.88        6.56      8.62 o
 -21   1  17       44.91       73.81     10.72 o
 -19   1  17      188.01      208.81     13.38 o
 -17   1  17      142.47      126.36     10.01 o
 -15   1  17       48.87       51.32      7.78 o
 -13   1  17       33.98       24.68      6.91 o
 -11   1  17     1118.88     1012.71     21.15 o
  -9   1  17      336.75      320.00     10.57 o
  -7   1  17       39.76       29.47      6.11 o
  -5   1  17     1432.17     1437.53     26.56 o
  -3   1  17      318.11      322.11     10.19 o
  -1   1  17      701.39      716.37     20.46 o
   1   1  17     1228.34     1173.75     21.68 o
   3   1  17      182.55      173.66      7.62 o
   5   1  17      174.63      173.87      9.31 o
   7   1  17      177.61      172.62     10.38 o
   9   1  17        6.20       17.15      5.90 o
  11   1  17        5.06       16.39      6.44 o
  13   1  17       50.83       54.31      8.18 o
  15   1  17       92.84       99.21     11.20 o
  17   1  17      388.18      421.61     22.87 o
  19   1  17       44.75       44.22     13.54 o
 -26   2  17       34.25       45.02     17.12 o
 -24   2  17       57.48       86.07     12.07 o
 -22   2  17       45.81       62.67     10.56 o
 -20   2  17        2.60        0.75      6.90 o
 -18   2  17      426.32      428.28     18.22 o
 -16   2  17      320.20      313.96     14.13 o
 -14   2  17      178.62      146.36     15.26 o
 -12   2  17        0.04        0.49     11.56 o
 -10   2  17     1016.74     1040.66     35.57 o
  -8   2  17      107.16      109.83     12.98 o
  -6   2  17        7.14        4.02      7.39 o
  -4   2  17        0.64       -6.47      6.47 o
  -2   2  17     1415.44     1354.18     33.98 o
   0   2  17       87.14       91.47      9.64 o
   2   2  17      122.21      104.37      6.10 o
   4   2  17       16.22       19.50      3.37 o
   6   2  17       89.63       91.32      6.18 o
   8   2  17       18.67       13.16      5.15 o
  10   2  17      104.15      112.98      8.44 o
  12   2  17        6.28        3.29     12.22 o
  14   2  17       47.51       47.26     14.42 o
  16   2  17       43.97       34.72      9.60 o
  18   2  17      159.39      171.69     16.31 o
 -25   3  17        3.58        3.61     12.11 o
 -23   3  17       25.43       17.91      9.04 o
 -21   3  17        9.54        4.19      7.06 o
 -19   3  17       36.46       31.30      7.17 o
 -17   3  17       59.89       72.99     11.96 o
 -15   3  17       87.73      114.38     12.90 o
 -13   3  17       40.23       34.70      9.57 o
 -11   3  17       11.19       11.68     10.26 o
  -9   3  17       90.78       84.48     10.57 o
  -7   3  17      105.66      104.88     11.08 o
  -5   3  17       27.48       15.57      8.08 o
  -3   3  17       43.30       27.95      8.47 o
  -1   3  17        3.61       28.39      8.35 o
   1   3  17      106.71      110.90     11.05 o
   3   3  17       29.89       20.89      8.48 o
   5   3  17       14.87        9.99      4.90 o
   7   3  17      175.63      171.02      8.15 o
   9   3  17        4.40        4.59      5.63 o
  11   3  17       65.46       72.09      8.06 o
  13   3  17       42.93       61.23      9.00 o
  15   3  17       52.73       70.06     10.45 o
  17   3  17        0.50        0.50      8.35 o
 -24   4  17        0.15        6.58      8.33 o
 -22   4  17        6.75       -6.88     14.49 o
 -20   4  17       13.56       25.12     15.45 o
 -18   4  17      176.02      173.96     20.33 o
 -16   4  17        1.99        7.91     12.31 o
 -14   4  17        0.13        3.04      9.14 o
 -12   4  17       33.56       21.97      9.19 o
 -10   4  17       52.02       59.79     10.98 o
  -8   4  17       72.97       56.86     10.90 o
  -6   4  17      109.18      121.36     12.37 o
  -4   4  17       10.34        3.80      8.34 o
  -2   4  17      289.44      301.56     17.09 o
   0   4  17       13.77       19.16      8.89 o
   2   4  17      442.72      369.95     19.32 o
   4   4  17        9.26       11.04     12.17 o
   6   4  17      250.26      243.56     22.01 o
   8   4  17      127.86      113.86     26.79 o
  10   4  17      105.49      119.92      8.47 o
  12   4  17       46.72       32.92      6.68 o
  14   4  17      113.25      108.44     10.24 o
  16   4  17       22.92       37.93      9.14 o
 -21   5  17       33.09        4.00     24.40 o
 -19   5  17        8.89       37.18     25.43 o
 -17   5  17       87.39       90.30     20.59 o
 -15   5  17       94.83       85.44     16.92 o
 -13   5  17      254.98      228.47     21.36 o
 -11   5  17        0.27        6.22      9.29 o
  -9   5  17        1.05       -3.53     16.40 o
  -7   5  17       33.96       12.62     18.20 o
  -5   5  17      333.94      369.75     25.55 o
  -3   5  17      309.01      328.94     24.69 o
  -1   5  17      669.05      719.27     35.10 o
   1   5  17       60.71       57.53     15.46 o
   3   5  17       15.88       26.08     13.92 o
   5   5  17       31.06       33.36     13.97 o
   7   5  17        5.53       12.01     14.88 o
   9   5  17       23.32       20.95      8.23 o
  11   5  17       14.37       18.24     10.42 o
  13   5  17       22.42       21.92     12.29 o
 -18   6  17        0.15       -7.49     22.34 o
 -16   6  17       53.44       27.76     26.21 o
 -14   6  17        2.26       -6.94     14.01 o
 -12   6  17        1.02       -0.47     13.44 o
 -10   6  17        2.25       -0.36     13.96 o
  -8   6  17        2.50        6.37     13.73 o
  -6   6  17       14.85        3.57     30.21 o
  -4   6  17       44.65       53.46     24.92 o
  -2   6  17       72.39      106.08     19.40 o
   0   6  17      131.12      149.94     20.48 o
   2   6  17       30.76       45.72     15.92 o
   4   6  17       10.20       -6.37     13.92 o
   6   6  17       11.67       22.75     16.02 o
   8   6  17       36.33       75.69     19.17 o
  10   6  17       41.35       55.52     27.76 o
 -15   7  17       17.69        4.26     27.50 o
 -13   7  17        0.47        7.36     28.02 o
 -11   7  17        9.08       18.03     17.78 o
  -9   7  17       13.29       32.15     17.55 o
  -7   7  17        3.11       -6.50     15.72 o
  -5   7  17        0.90        2.28     15.10 o
  -3   7  17       13.02       20.72     15.73 o
  -1   7  17        6.51       16.13     16.46 o
   1   7  17       15.63       29.63     17.80 o
   3   7  17        6.86       34.41     17.25 o
   5   7  17        7.80       -9.82     15.52 o
   7   7  17        1.24        3.85     27.11 o
 -26   0  18      227.33      310.25     32.79 o
 -24   0  18       26.92       38.35     12.23 o
 -22   0  18      115.96      112.21     15.11 o
 -20   0  18      287.47      246.22     25.82 o
 -18   0  18       50.44       57.20     16.40 o
 -16   0  18      558.13      567.44     34.60 o
 -14   0  18      432.72      481.71     30.47 o
 -12   0  18      676.91      599.33     33.18 o
 -10   0  18      334.06      277.07     22.34 o
  -8   0  18     1667.14     1806.79     42.97 o
  -6   0  18      101.73       98.05      7.57 o
  -4   0  18     1133.86     1104.73     25.76 o
  -2   0  18       46.77       57.90      6.82 o
   0   0  18       40.59      102.69     10.00 o
   2   0  18        9.34       14.07     10.65 o
   4   0  18      168.97      181.05     13.19 o
   6   0  18      237.99      239.73     29.05 o
   8   0  18      455.99      507.17     23.99 o
  10   0  18      158.65      148.59     22.85 o
  12   0  18      287.59      310.60     21.46 o
  14   0  18        9.97       35.26     13.39 o
  16   0  18      313.85      369.23     26.43 o
  18   0  18       10.36       -6.07     20.40 o
 -27   1  18       96.73      110.11     17.20 o
 -25   1  18        6.97       -6.89     11.26 o
 -23   1  18       34.49       37.15      9.84 o
 -21   1  18       19.52        3.58      9.68 o
 -19   1  18        0.58       -8.09      8.09 o
 -17   1  18      123.83      107.02      9.42 o
 -15   1  18       93.41       84.22      7.91 o
 -13   1  18      268.29      240.63     12.32 o
 -11   1  18      575.67      603.56     14.99 o
  -9   1  18      101.12      120.13      6.32 o
  -7   1  18      840.44      777.43     16.62 o
  -5   1  18      413.10      434.88     11.65 o
  -3   1  18       11.08       16.23      5.26 o
  -1   1  18      881.63      833.72     18.87 o
   1   1  18      477.90      482.72     16.59 o
   3   1  18      212.44      241.93     10.25 o
   5   1  18      243.88      256.51     11.37 o
   7   1  18       63.70       72.36      9.12 o
   9   1  18        1.76       -3.09      9.22 o
  11   1  18        3.41       -0.63      6.15 o
  13   1  18        8.88        1.29      6.92 o
  15   1  18      121.11      146.16     13.00 o
  17   1  18        1.69        6.45     12.12 o
 -26   2  18       32.07       69.35     12.42 o
 -24   2  18       14.05        8.92     11.26 o
 -22   2  18       60.58       56.84      9.93 o
 -20   2  18        8.83       -7.62      7.62 o
 -18   2  18      337.55      308.37     14.93 o
 -16   2  18      579.95      610.98     15.21 o
 -14   2  18      118.19      122.59     14.80 o
 -12   2  18      413.50      369.89     39.06 o
 -10   2  18      163.83      160.55     15.44 o
  -8   2  18      268.59      284.74     22.72 o
  -6   2  18       11.45       11.91     11.81 o
  -4   2  18        6.58        4.90      9.13 o
  -2   2  18       69.96       79.08     16.91 o
   0   2  18      316.01      338.42     19.35 o
   2   2  18      278.43      269.07     11.87 o
   4   2  18      107.37      112.53      9.67 o
   6   2  18      246.01      223.07      8.91 o
   8   2  18        0.20        5.01      5.29 o
  10   2  18        5.57       -1.77      5.89 o
  12   2  18       62.20       64.55      9.08 o
  14   2  18       11.93       15.83      8.96 o
  16   2  18      127.29      176.95     13.77 o
 -25   3  18        0.01       -4.32      9.84 o
 -23   3  18       28.87       32.59      8.95 o
 -21   3  18       84.85       91.56     19.69 o
 -19   3  18        0.25        1.67      9.50 o
 -17   3  18      254.25      247.85     18.57 o
 -15   3  18      361.05      360.32     21.90 o
 -13   3  18        2.28        4.81     11.28 o
 -11   3  18      637.04      585.89     27.79 o
  -9   3  18       12.52       12.13     15.43 o
  -7   3  18       60.35       61.21     27.95 o
  -5   3  18      396.49      377.57     38.28 o
  -3   3  18      232.25      229.42     17.72 o
  -1   3  18      371.51      347.13     21.38 o
   1   3  18      296.31      222.93     17.97 o
   3   3  18      179.68      139.63     15.56 o
   5   3  18        0.20       -5.50      5.50 o
   7   3  18        0.36        3.22      7.97 o
   9   3  18      123.53      152.91     10.43 o
  11   3  18        0.63       -0.82      5.96 o
  13   3  18        0.62       10.26      7.45 o
  15   3  18       26.26       42.56      9.47 o
 -22   4  18        2.73       12.39     24.27 o
 -20   4  18        8.94       -3.09     17.04 o
 -18   4  18       29.54       39.77     14.23 o
 -16   4  18        0.00      -10.79     10.79 o
 -14   4  18        1.76       -3.04      9.63 o
 -12   4  18      121.25      122.05     17.04 o
 -10   4  18       22.99       13.43     12.08 o
  -8   4  18        0.08        5.64     10.89 o
  -6   4  18      474.95      506.62     27.65 o
  -4   4  18       76.63       64.37     14.18 o
  -2   4  18        0.02       -1.47     11.23 o
   0   4  18       31.12       15.71     11.58 o
   2   4  18       32.43       29.44     19.24 o
   4   4  18        8.83        6.46     16.78 o
   6   4  18        2.20       -1.16     17.69 o
   8   4  18        2.75        0.44      7.88 o
  10   4  18        0.10        7.79     15.30 o
  12   4  18        0.02       -5.25      5.34 o
  14   4  18        6.94        8.17      7.16 o
 -21   5  18       27.80       40.02     28.28 o
 -19   5  18       15.27       43.51     24.01 o
 -17   5  18      132.06      138.13     20.41 o
 -15   5  18       18.34       40.97     14.66 o
 -13   5  18        4.68        1.02     12.66 o
 -11   5  18      424.99      391.72     41.57 o
  -9   5  18        0.77        7.88     18.72 o
  -7   5  18        1.77       -2.71     21.30 o
  -5   5  18       82.97       66.75     24.27 o
  -3   5  18      259.43      251.41     28.86 o
  -1   5  18      180.21      213.54     20.87 o
   1   5  18      179.96      121.49     25.82 o
   3   5  18       13.63      -15.49     15.49 o
   5   5  18      187.01      206.06     32.79 o
   7   5  18        1.15        6.97     20.92 o
   9   5  18       48.56       59.39     25.56 o
  11   5  18        8.71        3.90     13.49 o
  13   5  18       17.20       10.71     12.29 o
 -18   6  18        1.99        7.75     26.34 o
 -16   6  18        0.12       -3.62     25.18 o
 -14   6  18       18.60        1.94     22.08 o
 -12   6  18        3.29       10.46     21.95 o
 -10   6  18        9.67       -6.84     23.37 o
  -8   6  18      215.53      234.34     34.86 o
  -6   6  18        7.21       12.27     22.59 o
  -4   6  18       21.92       37.59     16.78 o
  -2   6  18       28.33       38.64     15.96 o
   0   6  18       31.20       35.00     33.12 o
   2   6  18        1.65        6.46     20.27 o
   4   6  18       31.97       17.30     23.11 o
   6   6  18        6.73       13.94     23.37 o
   8   6  18       21.90       29.70     28.02 o
 -13   7  18        7.10       27.89     31.37 o
 -11   7  18       10.42        3.49     28.02 o
  -9   7  18        0.04       31.24     27.76 o
  -7   7  18       26.82        6.97     24.79 o
  -5   7  18        0.46      -14.07     24.01 o
  -3   7  18       58.02       90.44     20.79 o
  -1   7  18        0.67       13.33     16.37 o
   1   7  18       11.48       27.52     17.66 o
   3   7  18        6.21       -3.36     24.27 o
   5   7  18        6.13       25.69     26.08 o
 -25   1  19       79.47       77.83     15.37 o
 -23   1  19       19.52       12.37     10.90 o
 -21   1  19      102.36      119.58     14.10 o
 -19   1  19       18.14       28.15     10.97 o
 -17   1  19       68.67       63.29     10.33 o
 -15   1  19       53.97       77.80      8.08 o
 -13   1  19       13.42       18.20      7.31 o
 -11   1  19      223.06      248.26      9.26 o
  -9   1  19      617.53      607.46     14.16 o
  -7   1  19      110.13       80.87      6.78 o
  -5   1  19      481.57      532.46     16.66 o
  -3   1  19     2038.27     1942.40     30.92 o
  -1   1  19      125.67      129.00      7.49 o
   1   1  19      107.09      107.76      5.50 o
   3   1  19       19.22       27.75      5.80 o
   5   1  19        1.39        2.77      4.75 o
   7   1  19      436.61      498.98     14.42 o
   9   1  19       34.86       29.55      6.74 o
  11   1  19      231.34      244.87     11.80 o
  13   1  19      181.96      195.50     11.99 o
  15   1  19      127.47      153.64     13.06 o
  17   1  19       15.74       38.43     12.84 o
 -24   2  19       13.72       21.29      9.36 o
 -22   2  19        0.02       -1.81      7.48 o
 -20   2  19       42.40       35.91     11.23 o
 -18   2  19       38.53       33.68      8.19 o
 -16   2  19      219.28      255.94     20.04 o
 -14   2  19       60.27       71.92     13.22 o
 -12   2  19      170.23      219.67     17.37 o
 -10   2  19      121.44      114.41     14.28 o
  -8   2  19     1550.30     1462.96     45.33 o
  -6   2  19      126.63      133.43     14.21 o
  -4   2  19      110.51       94.34     12.50 o
  -2   2  19      170.01      169.27     14.98 o
   0   2  19       40.04       25.73     12.91 o
   2   2  19      106.11      102.87      6.52 o
   4   2  19       79.55       79.95      9.25 o
   6   2  19       84.03       94.51      6.28 o
   8   2  19      130.17      140.32     11.17 o
  10   2  19       55.19       68.30     10.29 o
  12   2  19       27.10       36.14      8.54 o
  14   2  19      480.29      515.69     20.46 o
  16   2  19       27.42       25.72      9.80 o
 -23   3  19        3.81        2.40      7.24 o
 -21   3  19       74.91      104.18     25.31 o
 -19   3  19       45.36       33.43     11.18 o
 -17   3  19       52.81       93.38     17.95 o
 -15   3  19      242.55      255.13     21.71 o
 -13   3  19       80.88      100.01     15.65 o
 -11   3  19       29.90       36.62     20.72 o
  -9   3  19        7.54        7.33     11.08 o
  -7   3  19       33.95       24.29     11.46 o
  -5   3  19        2.37        0.99     10.09 o
  -3   3  19        9.36       16.27     12.33 o
  -1   3  19        9.23        4.53      9.99 o
   1   3  19      243.06      241.33     19.01 o
   3   3  19        8.09        2.96     10.60 o
   5   3  19       52.02       44.00      8.94 o
   7   3  19       19.21       21.48      8.65 o
   9   3  19        7.03        0.47      5.79 o
  11   3  19        7.44        1.21      5.89 o
  13   3  19       22.15       27.55      9.97 o
  15   3  19       13.64       16.13      8.62 o
 -22   4  19       11.97       25.43     26.08 o
 -20   4  19       48.09       36.19     14.89 o
 -18   4  19      246.68      277.25     33.57 o
 -16   4  19       43.93       47.25     22.40 o
 -14   4  19       16.12       14.39     14.15 o
 -12   4  19       82.31       90.73     17.82 o
 -10   4  19       91.83       52.62     14.84 o
  -8   4  19      567.66      590.93     30.46 o
  -6   4  19       69.60       86.97     16.07 o
  -4   4  19       33.72       27.40     12.47 o
  -2   4  19      321.39      322.09     22.60 o
   0   4  19        0.91        5.17     11.03 o
   2   4  19       81.24       48.80     19.37 o
   4   4  19      159.80      161.52     28.40 o
   6   4  19       61.70       72.69     22.98 o
   8   4  19       12.74        7.85     15.49 o
  10   4  19        3.32        5.02      9.81 o
  12   4  19       17.14       23.91     11.91 o
 -19   5  19        0.21       25.18     23.76 o
 -17   5  19       31.97       13.17     24.53 o
 -15   5  19       56.71       73.15     17.46 o
 -13   5  19       34.27       37.05     22.85 o
 -11   5  19       12.10       34.47     23.50 o
  -9   5  19      203.06      189.41     31.89 o
  -7   5  19       10.68       40.41     21.95 o
  -5   5  19       11.68        8.78     19.11 o
  -3   5  19      185.20      154.80     28.66 o
  -1   5  19        0.95       -7.62     18.08 o
   1   5  19       11.12       26.60     20.66 o
   3   5  19       28.58       20.01     19.75 o
   5   5  19       23.74      -17.04     17.04 o
   7   5  19       20.67        5.42     23.50 o
   9   5  19        5.85      -20.66     21.95 o
  11   5  19        9.51       18.19      8.97 o
 -16   6  19       30.98        6.58     27.11 o
 -14   6  19       46.99       23.63     24.92 o
 -12   6  19        9.71      -19.24     22.21 o
 -10   6  19       18.82        4.00     22.85 o
  -8   6  19       19.56       26.21     25.31 o
  -6   6  19       10.12      -19.11     19.11 o
  -4   6  19        1.70      -10.46     20.53 o
  -2   6  19      236.41      254.87     38.48 o
   0   6  19      127.75      151.58     31.24 o
   2   6  19       90.86       81.99     29.05 o
   4   6  19        0.06      -18.20     22.47 o
   6   6  19        1.46       11.75     23.63 o
   8   6  19       92.39      160.87     36.02 o
 -11   7  19       25.58       20.66     28.02 o
  -9   7  19        3.85      -11.62     24.53 o
  -7   7  19       41.71       41.19     28.92 o
  -5   7  19        0.45       41.83     27.50 o
  -3   7  19      120.31      184.11     36.93 o
  -1   7  19       97.58       55.26     30.73 o
   1   7  19        1.25       -8.78     23.50 o
 -24   0  20      102.97       99.02     15.61 o
 -22   0  20        2.15       -0.93     10.47 o
 -20   0  20        6.37       11.49     12.65 o
 -18   0  20      397.49      375.71     30.21 o
 -16   0  20       41.18       85.08     16.78 o
 -14   0  20      166.06      199.22     20.53 o
 -12   0  20      101.07       76.18     14.46 o
 -10   0  20     1193.10     1125.72     48.80 o
  -8   0  20      223.34      220.17     12.22 o
  -6   0  20      405.46      379.47     22.92 o
  -4   0  20       90.21       64.54     15.95 o
  -2   0  20     1276.62     1144.79     33.23 o
   0   0  20      357.02      434.76     37.31 o
   2   0  20        5.99       11.18      7.85 o
   4   0  20       18.76       17.00      9.33 o
   6   0  20      481.12      498.96     23.68 o
   8   0  20       94.60       53.75     12.22 o
  10   0  20       29.59       27.40     14.59 o
  12   0  20      149.55      154.01     17.74 o
  14   0  20        4.68        5.90     13.62 o
  16   0  20       54.72       77.61     18.08 o
 -25   1  20        5.87       -3.40     11.68 o
 -23   1  20       39.65       34.66     12.52 o
 -21   1  20       69.56       77.29     12.85 o
 -19   1  20       15.19       23.38     16.33 o
 -17   1  20        3.77       -6.18     11.56 o
 -15   1  20        5.55       15.86      5.51 o
 -13   1  20        6.67       14.70      4.65 o
 -11   1  20        1.42       -3.67      3.67 o
  -9   1  20       61.25       45.17      9.95 o
  -7   1  20       11.34        0.69      7.92 o
  -5   1  20        0.04       -0.59      3.82 o
  -3   1  20       50.35       74.17      5.95 o
  -1   1  20      172.90      202.96      9.33 o
   1   1  20        0.30        5.03      4.31 o
   3   1  20      131.70      122.18      6.83 o
   5   1  20        4.84       14.21      5.11 o
   7   1  20        5.99        6.10      5.78 o
   9   1  20       42.84       49.66      7.37 o
  11   1  20       12.57       -6.71      7.40 o
  13   1  20       82.29       77.80      9.86 o
  15   1  20        0.74        0.04     10.23 o
 -24   2  20        0.78       -5.80      9.57 o
 -22   2  20        2.25       -7.58      8.96 o
 -20   2  20       29.39       24.89      8.31 o
 -18   2  20       13.09       32.54     19.75 o
 -16   2  20      108.83      111.72     15.46 o
 -14   2  20      245.84      277.13     19.70 o
 -12   2  20       50.59       16.95     11.49 o
 -10   2  20      148.44      154.77     15.34 o
  -8   2  20      140.72      119.83     14.20 o
  -6   2  20        8.53        8.80      9.67 o
  -4   2  20      555.55      575.35     25.94 o
  -2   2  20       29.62       16.38     10.25 o
   0   2  20      161.07      177.45     15.81 o
   2   2  20       13.45        9.40      4.43 o
   4   2  20        4.22       -2.31      6.94 o
   6   2  20      290.54      303.18      9.79 o
   8   2  20       11.12        9.13      5.57 o
  10   2  20        1.88       -4.38      6.03 o
  12   2  20       25.03       31.12      8.61 o
  14   2  20        2.46        5.36      8.74 o
 -23   3  20       22.43       42.22     24.53 o
 -21   3  20       44.67       34.43     15.63 o
 -19   3  20       61.81       53.11     16.82 o
 -17   3  20      174.08      215.23     20.98 o
 -15   3  20      121.91      127.97     26.08 o
 -13   3  20        1.50       12.95     12.91 o
 -11   3  20      282.61      283.76     20.81 o
  -9   3  20      445.72      414.53     24.78 o
  -7   3  20        0.53       19.26     10.89 o
  -5   3  20       11.10        9.86     11.05 o
  -3   3  20       14.73        8.91     11.05 o
  -1   3  20        3.87       17.50     11.54 o
   1   3  20        6.43       12.38     17.82 o
   3   3  20      286.70      243.46     20.67 o
   5   3  20      195.10      198.04     19.99 o
   7   3  20       57.21       63.20      9.49 o
   9   3  20      132.64      137.88     15.06 o
  11   3  20       31.94       24.25      7.57 o
  13   3  20      176.48      176.90     11.11 o
 -22   4  20        0.75      -16.78     20.14 o
 -20   4  20        0.07      -19.88     19.88 o
 -18   4  20        9.35       16.39     14.05 o
 -16   4  20       30.97       10.20     21.43 o
 -14   4  20      396.47      454.58     29.45 o
 -12   4  20       46.81       58.98     15.58 o
 -10   4  20       35.09       17.72     18.98 o
  -8   4  20        3.13        3.43     12.55 o
  -6   4  20       22.67       21.62     22.01 o
  -4   4  20       21.30       14.08     12.92 o
  -2   4  20      138.73      117.48     17.13 o
   0   4  20       93.36       87.52     24.60 o
   2   4  20        8.50      -12.65     17.69 o
   4   4  20        0.77      -16.27     16.27 o
   6   4  20       16.67      -18.08     18.08 o
   8   4  20       48.93       66.62     25.69 o
  10   4  20        1.92       -1.67      9.72 o
  12   4  20        0.21        1.34     14.85 o
 -19   5  20        3.36       13.30     24.79 o
 -17   5  20        2.31      -19.88     22.21 o
 -15   5  20        1.43      -18.85     21.69 o
 -13   5  20        5.55        9.30     23.24 o
 -11   5  20       20.20        4.65     21.43 o
  -9   5  20        0.89       16.78     19.88 o
  -7   5  20       74.03       55.26     23.50 o
  -5   5  20        1.24      -12.78     18.59 o
  -3   5  20      208.67      207.22     33.18 o
  -1   5  20        4.46       20.01     22.21 o
   1   5  20        1.79      -15.88     15.88 o
   3   5  20        9.95      -18.59     18.59 o
   5   5  20        1.13       -9.94     19.75 o
   7   5  20       38.52       20.66     21.69 o
   9   5  20        0.87      -21.69     21.69 o
 -16   6  20       28.72       -7.10     26.73 o
 -14   6  20       53.81       72.82     30.34 o
 -12   6  20        1.53       17.43     24.66 o
 -10   6  20       30.53        5.16     25.56 o
  -8   6  20       26.07       -8.13     21.43 o
  -6   6  20        1.92       -2.58     21.69 o
  -4   6  20       26.08       22.21     24.40 o
  -2   6  20      130.08      110.00     30.47 o
   0   6  20        0.00       29.44     23.76 o
   2   6  20        6.17       32.28     25.82 o
   4   6  20        0.01       19.11     25.43 o
   6   6  20       19.33       11.10     26.73 o
  -7   7  20        1.10        2.58     26.73 o
  -5   7  20        0.01       14.07     26.86 o
  -3   7  20       16.24       34.34     28.40 o
 -23   1  21      334.69      317.01     21.68 o
 -21   1  21       38.40       61.73     12.22 o
 -19   1  21       97.04       89.88     12.19 o
 -17   1  21        1.68       -6.04      9.75 o
 -15   1  21      479.47      524.74     26.27 o
 -13   1  21       14.48       29.11      7.32 o
 -11   1  21      223.48      209.00     15.26 o
  -9   1  21      165.28      174.57     13.99 o
  -7   1  21       53.11       57.86     10.40 o
  -5   1  21        1.03        1.84     15.17 o
  -3   1  21        1.83        3.68      4.98 o
  -1   1  21      158.63      182.73     14.36 o
   1   1  21      112.40      131.17     10.27 o
   3   1  21        9.71       20.54      4.89 o
   5   1  21       25.98       25.66      5.73 o
   7   1  21       96.57      102.17      8.57 o
   9   1  21       12.35        9.92      6.64 o
  11   1  21        6.87       -0.77      6.84 o
  13   1  21       66.13       77.61     10.01 o
 -24   2  21        5.06       -6.62     17.62 o
 -22   2  21       92.25      107.69     11.93 o
 -20   2  21       35.64       32.94      7.36 o
 -18   2  21        2.83       10.07     17.04 o
 -16   2  21      358.11      411.46     24.09 o
 -14   2  21        8.22       28.94     13.81 o
 -12   2  21      265.68      251.78     18.69 o
 -10   2  21        4.89        6.69      9.35 o
  -8   2  21       59.17       57.07     11.95 o
  -6   2  21      102.98       91.65     13.46 o
  -4   2  21       23.16       22.41     10.65 o
  -2   2  21       19.47       11.90     10.40 o
   0   2  21       37.36       46.43     15.49 o
   2   2  21       60.24       34.50     12.13 o
   4   2  21       56.14       74.71      9.45 o
   6   2  21       15.43       30.31      9.55 o
   8   2  21       53.27       55.94      6.56 o
  10   2  21        6.10       -5.70      5.70 o
  12   2  21        1.54        2.23      7.63 o
  14   2  21        7.99       40.61     15.56 o
 -23   3  21        6.44      -19.50     19.50 o
 -21   3  21        8.15       14.33     22.72 o
 -19   3  21       12.68        5.65     14.43 o
 -17   3  21       47.13       78.15     17.37 o
 -15   3  21        0.37      -11.05     11.05 o
 -13   3  21        1.60      -10.90     10.90 o
 -11   3  21       10.30        5.70     11.56 o
  -9   3  21        0.44       -8.59     10.40 o
  -7   3  21       39.51       32.88     19.43 o
  -5   3  21      106.62       85.21     14.76 o
  -3   3  21       57.92       56.88     13.52 o
  -1   3  21        6.35        3.68     11.45 o
   1   3  21        9.22       27.33     12.83 o
   3   3  21       86.24      108.63     16.80 o
   5   3  21        0.22       -8.71     13.81 o
   7   3  21        2.82        5.33      7.85 o
   9   3  21       12.07        8.09     10.73 o
  11   3  21        8.73       -1.85     11.86 o
 -20   4  21        2.64       -8.13     22.98 o
 -18   4  21       44.24       40.54     25.69 o
 -16   4  21       39.14       54.23     26.21 o
 -14   4  21       33.23       69.18     17.62 o
 -12   4  21       81.70       94.53     17.01 o
 -10   4  21        0.34        5.00     12.57 o
  -8   4  21        0.08        5.73     12.82 o
  -6   4  21       32.13       30.51     13.37 o
  -4   4  21       24.81       37.48     14.64 o
  -2   4  21       44.57       15.14     13.78 o
   0   4  21        6.21       -6.58     16.78 o
   2   4  21       18.88       23.63     20.40 o
   4   4  21        2.09        8.52     20.53 o
   6   4  21       13.99        4.65     21.30 o
   8   4  21      116.82       91.67     27.89 o
  10   4  21        6.07        0.31     16.78 o
 -17   5  21        1.75      -18.46     22.72 o
 -15   5  21        0.68       21.43     25.69 o
 -13   5  21       25.93       32.92     24.01 o
 -11   5  21       84.18       71.01     26.47 o
  -9   5  21        1.18       15.62     21.30 o
  -7   5  21        0.00      -18.98     18.98 o
  -5   5  21        2.11        4.78     22.08 o
  -3   5  21      229.71      175.98     32.54 o
  -1   5  21       63.62       61.59     26.08 o
   1   5  21        9.81        6.71     22.34 o
   3   5  21       33.43       32.28     24.79 o
   5   5  21       28.88       11.23     22.08 o
   7   5  21        1.37      -10.07     19.88 o
 -14   6  21        0.79      -23.76     23.76 o
 -12   6  21        1.43       32.28     27.24 o
 -10   6  21        5.86       27.37     25.56 o
  -8   6  21        6.51      -15.75     20.27 o
  -6   6  21      104.73       66.10     26.98 o
  -4   6  21       14.22        0.00     23.76 o
  -2   6  21       29.66       18.98     24.14 o
   0   6  21       26.95       24.53     25.95 o
   2   6  21        6.44       11.36     25.69 o
 -24   0  22        4.33      -11.23     15.24 o
 -22   0  22      309.73      421.18     32.28 o
 -20   0  22      169.57      218.97     24.53 o
 -18   0  22       97.04       84.96     16.91 o
 -16   0  22      502.89      499.53     32.15 o
 -14   0  22       12.99       22.08     12.27 o
 -12   0  22        4.34        3.62      9.81 o
 -10   0  22      340.58      311.67     23.89 o
  -8   0  22      302.04      244.54     21.30 o
  -6   0  22        3.73       -5.83      5.83 o
  -4   0  22      452.37      487.86     18.76 o
  -2   0  22      340.47      367.87     18.79 o
   0   0  22     1791.10     1862.28     49.78 o
   2   0  22      468.80      484.39     21.65 o
   4   0  22       15.32       44.26     10.92 o
   6   0  22      276.93      308.72     25.89 o
   8   0  22       15.11       -6.71      9.40 o
  10   0  22       16.52       14.21     12.17 o
  12   0  22      104.77      153.12     14.41 o
 -23   1  22       42.21       56.10     12.41 o
 -21   1  22       15.08       10.71      9.77 o
 -19   1  22        0.72       -8.09      8.09 o
 -17   1  22       44.81       64.11      9.40 o
 -15   1  22       91.71      100.19      9.66 o
 -13   1  22      273.44      243.84     21.30 o
 -11   1  22       11.81       17.78     16.66 o
  -9   1  22       23.60       19.19      9.58 o
  -7   1  22        2.36      -11.23     11.23 o
  -5   1  22        0.77       -0.59      9.00 o
  -3   1  22      448.78      400.90     11.88 o
  -1   1  22       63.90      102.09     12.19 o
   1   1  22      157.27      184.60     12.12 o
   3   1  22       58.70       69.86      6.92 o
   5   1  22       35.02       40.38      7.48 o
   7   1  22       63.26       78.28      7.62 o
   9   1  22        0.44       -6.71      7.42 o
  11   1  22       79.48       57.98     11.32 o
  13   1  22       13.16       13.01      8.24 o
 -22   2  22        7.59       23.11     19.24 o
 -20   2  22       26.91       34.47     20.01 o
 -18   2  22       71.03       82.37     22.59 o
 -16   2  22       72.79      118.12     15.86 o
 -14   2  22        0.36       13.17     10.59 o
 -12   2  22       32.73       42.52     11.77 o
 -10   2  22       95.57       73.68     13.11 o
  -8   2  22      114.76      116.66     14.05 o
  -6   2  22       30.20       21.43     10.57 o
  -4   2  22      164.65      140.18     22.98 o
  -2   2  22       11.28       12.90     17.88 o
   0   2  22      102.97      115.57     14.80 o
   2   2  22       28.24       33.14     12.56 o
   4   2  22        7.63        3.02      7.44 o
   6   2  22       37.38       38.44     12.27 o
   8   2  22       23.80       19.45      6.57 o
  10   2  22        8.38       -0.21      6.75 o
  12   2  22       38.91       29.19     11.40 o
 -21   3  22        0.00      -12.78     20.66 o
 -19   3  22       15.75        3.13     13.99 o
 -17   3  22      403.84      392.17     26.30 o
 -15   3  22       12.20        1.69     12.44 o
 -13   3  22       37.32       39.97     23.56 o
 -11   3  22        0.27       -9.75     11.30 o
  -9   3  22       67.15       58.52     13.93 o
  -7   3  22       29.49       30.56     12.36 o
  -5   3  22        8.36       14.88     11.74 o
  -3   3  22       74.89       79.41     15.05 o
  -1   3  22       43.61       37.23     13.19 o
   1   3  22        8.67       35.15     19.50 o
   3   3  22       26.71       48.19     15.15 o
   5   3  22      126.70      148.82     19.71 o
   7   3  22       77.63       90.60     16.40 o
   9   3  22       53.96       69.24     24.53 o
  11   3  22       15.36       19.37     13.39 o
 -20   4  22       30.18      -17.43     21.95 o
 -18   4  22        7.99       -9.94     22.21 o
 -16   4  22       51.33       51.13     25.95 o
 -14   4  22        0.05       10.38     14.59 o
 -12   4  22        0.00       -2.75     13.56 o
 -10   4  22       50.94       61.94     43.83 o
  -8   4  22        9.58       11.34     20.21 o
  -6   4  22       44.51       39.09     24.98 o
  -4   4  22        0.03        6.23     12.92 o
  -2   4  22        6.45       -1.27     13.14 o
   0   4  22        0.00       10.07     20.66 o
   2   4  22       83.82       94.64     25.82 o
   4   4  22        0.11        8.39     20.40 o
   6   4  22        6.23       -7.75     21.43 o
   8   4  22        4.98       -5.29     23.11 o
 -15   5  22        0.58        2.45     24.53 o
 -13   5  22       19.88        6.33     24.14 o
 -11   5  22       11.40        0.90     22.85 o
  -9   5  22       59.94       58.75     25.43 o
  -7   5  22       34.22       37.83     26.08 o
  -5   5  22       32.25        6.46     22.47 o
  -3   5  22      112.86      106.39     29.31 o
  -1   5  22       33.64       53.84     26.60 o
   1   5  22        0.04      -10.20     22.34 o
   3   5  22       30.27       40.80     25.69 o
   5   5  22       24.18       23.89     24.92 o
 -10   6  22        9.16       24.14     24.79 o
  -8   6  22       16.84       51.90     26.98 o
  -6   6  22        0.01       34.09     27.50 o
  -4   6  22       28.57       16.01     24.40 o
  -2   6  22       28.08      -14.98     22.34 o
   0   6  22       15.46       20.79     27.11 o
 -21   1  23        0.61       -2.42      9.43 o
 -19   1  23       21.44       28.05      9.01 o
 -17   1  23        1.06        7.49      9.55 o
 -15   1  23      227.50      295.41     28.02 o
 -13   1  23        9.45       32.54     15.49 o
 -11   1  23       98.19      124.19     12.80 o
  -9   1  23       23.03        2.75      8.84 o
  -7   1  23       79.34       60.59     16.98 o
  -5   1  23      224.53      193.85     14.97 o
  -3   1  23       18.02       18.52      5.95 o
  -1   1  23       49.77       42.07      8.32 o
   1   1  23      163.57      195.29     19.28 o
   3   1  23      129.19      163.54     12.49 o
   5   1  23      210.85      223.21      9.62 o
   7   1  23       13.16        4.55      5.89 o
   9   1  23       13.28        5.00      6.57 o
  11   1  23       15.61       16.83      7.71 o
 -22   2  23       18.12       12.78     17.04 o
 -20   2  23        8.98       52.81     21.43 o
 -18   2  23       68.55       53.84     21.69 o
 -16   2  23       45.46       41.36     13.56 o
 -14   2  23        1.08        3.82     11.88 o
 -12   2  23        1.87       -5.55      9.35 o
 -10   2  23      120.76      110.44     14.58 o
  -8   2  23       13.66       -4.87      9.61 o
  -6   2  23        0.61       -1.94     10.26 o
  -4   2  23        3.48       -1.85     10.38 o
  -2   2  23       32.15       35.97     12.68 o
   0   2  23       91.49      101.36     15.25 o
   2   2  23      117.81      104.88     15.78 o
   4   2  23       30.34       40.24      8.15 o
   6   2  23      125.79      143.47     12.37 o
   8   2  23       12.89       -4.08      9.46 o
  10   2  23       12.81        8.64      5.99 o
 -19   3  23        9.43       17.31     14.83 o
 -17   3  23        7.83       24.79     15.82 o
 -15   3  23       19.76       25.05     14.06 o
 -13   3  23        8.15       12.98     12.70 o
 -11   3  23        8.84        2.89     12.56 o
  -9   3  23        6.64       17.72     16.20 o
  -7   3  23        0.49       -2.56     11.86 o
  -5   3  23       15.31       10.30     11.74 o
  -3   3  23        0.23       -7.11     13.10 o
  -1   3  23        4.13        9.32     18.59 o
   1   3  23       13.65       10.37     12.50 o
   3   3  23        1.21      -11.86     11.86 o
   5   3  23       16.52       -1.61     14.47 o
   7   3  23        2.09        6.84     21.30 o
   9   3  23        6.58       -1.58     24.14 o
 -18   4  23        5.74       12.39     24.53 o
 -16   4  23       14.20       29.95     24.66 o
 -14   4  23       66.36       73.04     18.64 o
 -12   4  23       52.00       38.32     16.02 o
 -10   4  23       13.63       23.09     15.15 o
  -8   4  23       31.10       41.13     15.50 o
  -6   4  23        8.97       19.00     14.65 o
  -4   4  23       49.64       55.88     16.37 o
  -2   4  23        0.42      -11.76     12.51 o
   0   4  23       46.40       33.44     21.43 o
   2   4  23      131.17      109.23     28.79 o
   4   4  23       20.53       30.47     24.01 o
   6   4  23       16.75        4.00     21.17 o
 -13   5  23       31.20       42.35     27.11 o
 -11   5  23       24.89       23.37     24.40 o
  -9   5  23        4.52       31.50     24.92 o
  -7   5  23       25.40       19.62     23.11 o
  -5   5  23       64.00       46.48     24.66 o
  -3   5  23       12.13       27.37     24.14 o
  -1   5  23       16.32        7.49     22.47 o
   1   5  23        2.04        1.03     20.53 o
   3   5  23        6.89      -10.33     19.75 o
 -20   0  24        4.07       -5.48      9.04 o
 -18   0  24      158.84      200.77     22.08 o
 -16   0  24      158.42      206.19     21.17 o
 -14   0  24        4.36        1.81     11.75 o
 -12   0  24       11.72        5.04     10.72 o
 -10   0  24        8.55       -2.19      9.43 o
  -8   0  24       27.47       33.70     12.14 o
  -6   0  24       96.76      147.45     17.95 o
  -4   0  24       60.11       51.64     15.36 o
  -2   0  24      291.43      301.80     15.75 o
   0   0  24       52.20       40.06     10.01 o
   2   0  24        8.81       16.81      9.51 o
   4   0  24      111.18      114.76     35.05 o
   6   0  24        0.63       -1.29      9.74 o
   8   0  24       17.65       15.56     11.60 o
  10   0  24       10.37        7.72     10.61 o
 -21   1  24        9.55       -8.22      8.22 o
 -19   1  24       47.55       50.57      8.50 o
 -17   1  24       12.48       25.95     16.40 o
 -15   1  24        0.09       -1.29     14.72 o
 -13   1  24        2.72       -2.07     13.69 o
 -11   1  24       34.55       24.88      9.70 o
  -9   1  24       18.46        5.10      9.81 o
  -7   1  24       13.18       -3.53     13.62 o
  -5   1  24       45.75       46.92     11.23 o
  -3   1  24       32.57       35.89     11.23 o
  -1   1  24       83.44       96.85     11.04 o
   1   1  24       61.61       77.75      9.86 o
   3   1  24       44.95       46.10      9.69 o
   5   1  24       15.66       21.01      6.37 o
   7   1  24       16.58       16.82      6.13 o
   9   1  24        2.92        6.23      6.58 o
 -20   2  24        1.51        0.52     17.56 o
 -18   2  24      240.32      265.97     32.79 o
 -16   2  24      173.18      204.51     24.85 o
 -14   2  24       66.41       75.97     18.85 o
 -12   2  24       26.90        5.78     10.53 o
 -10   2  24       93.70       94.98     14.83 o
  -8   2  24        4.10       13.14     11.04 o
  -6   2  24       34.42       18.01     11.23 o
  -4   2  24        0.09       -3.49     10.28 o
  -2   2  24       34.74       12.28     11.73 o
   0   2  24      154.43      186.94     18.54 o
   2   2  24        0.01       10.90     12.23 o
   4   2  24        0.50        8.40     11.55 o
   6   2  24        9.28       -2.41      8.41 o
   8   2  24       27.87       14.51     10.33 o
 -19   3  24        3.26        2.40     14.44 o
 -17   3  24        2.28       11.69     13.69 o
 -15   3  24        4.40       -0.61     12.84 o
 -13   3  24      105.54      148.27     18.59 o
 -11   3  24        2.85       -2.40     14.98 o
  -9   3  24        0.28       -7.96     11.80 o
  -7   3  24       70.73       92.82     33.44 o
  -5   3  24       71.72       46.25     14.90 o
  -3   3  24        7.94       -1.53     12.04 o
  -1   3  24      115.13      133.60     18.25 o
   1   3  24       64.57       61.77     15.70 o
   3   3  24       12.93       31.44     14.86 o
   5   3  24       35.14       17.53     15.25 o
   7   3  24       22.32       12.65     21.95 o
 -16   4  24        0.96       17.63     15.68 o
 -14   4  24       22.52        9.08     14.87 o
 -12   4  24       15.25       28.71     16.66 o
 -10   4  24        2.35      -15.88     15.88 o
  -8   4  24       19.51       25.87     17.11 o
  -6   4  24       66.14       64.17     17.38 o
  -4   4  24       14.93       13.05     19.30 o
  -2   4  24       10.44       12.36     15.65 o
   0   4  24        1.59      -18.59     18.59 o
   2   4  24        0.04       -3.36     21.56 o
   4   4  24        8.68      -20.66     20.66 o
 -11   5  24        0.23        9.43     24.01 o
  -9   5  24        5.06      -12.01     22.72 o
  -7   5  24        3.82       16.01     24.01 o
  -5   5  24        0.01       -0.65     22.47 o
  -3   5  24       41.87       31.76     24.53 o
  -1   5  24       42.31       62.36     28.40 o
 -19   1  25        2.82       20.27     16.40 o
 -17   1  25       26.14       62.62     19.62 o
 -15   1  25      135.22      206.32     25.31 o
 -13   1  25        1.00        2.58     13.69 o
 -11   1  25       35.14       29.21      9.67 o
  -9   1  25       12.73       -1.87      8.71 o
  -7   1  25        6.31       -8.29      8.29 o
  -5   1  25        3.23        0.66      9.52 o
  -3   1  25      102.64       99.09     23.89 o
  -1   1  25      118.43      126.33     11.06 o
   1   1  25      206.40      243.17     13.86 o
   3   1  25       13.00       16.61      8.93 o
   5   1  25       55.92       63.89     10.53 o
   7   1  25        7.73       14.04      5.65 o
 -18   2  25       62.12       86.89     23.24 o
 -16   2  25       66.06       67.65     21.82 o
 -14   2  25      118.33      117.07     23.95 o
 -12   2  25        0.32        2.83     15.62 o
 -10   2  25       11.02       11.55     14.53 o
  -8   2  25      162.26      175.42     17.38 o
  -6   2  25       20.03       15.21     11.48 o
  -4   2  25       33.24       11.86     11.53 o
  -2   2  25       22.35       16.96     12.51 o
   0   2  25        4.10       21.03     12.55 o
   2   2  25       28.57        6.95     12.68 o
   4   2  25       35.82       38.03     14.33 o
   6   2  25        0.09       -1.31      8.20 o
 -17   3  25        1.88       12.63     13.83 o
 -15   3  25       43.48       59.08     15.98 o
 -13   3  25       24.18       18.04     14.06 o
 -11   3  25        0.04       -6.98     12.05 o
  -9   3  25       10.04        9.36     12.42 o
  -7   3  25       30.62       27.93     13.59 o
  -5   3  25        3.59        7.28     12.58 o
  -3   3  25        0.32       -9.05     12.19 o
  -1   3  25        0.05      -12.46     12.46 o
   1   3  25       13.07       28.87     14.81 o
   3   3  25        1.17      -12.87     12.87 o
   5   3  25        0.13       -3.80     14.33 o
 -14   4  25       23.45       20.66     16.67 o
 -12   4  25        1.11      -14.21     14.21 o
 -10   4  25        2.52        5.62     18.14 o
  -8   4  25       35.91       33.25     16.84 o
  -6   4  25        0.96       12.94     15.79 o
  -4   4  25       20.10        5.54     16.27 o
  -2   4  25       48.71       43.66     16.94 o
   0   4  25        0.49      -20.40     20.40 o
   2   4  25       10.79       56.55     25.69 o
 -18   0  26       45.47       56.99     11.94 o
 -16   0  26      157.31      239.89     21.17 o
 -14   0  26       24.65       18.46     11.75 o
 -12   0  26       24.80       20.92     11.36 o
 -10   0  26      157.65      209.81     18.33 o
  -8   0  26       54.20       73.85     13.94 o
  -6   0  26       12.26       26.98     12.65 o
  -4   0  26       14.69       17.43     12.65 o
  -2   0  26      155.35      118.52     19.62 o
   0   0  26      168.57      224.18     19.30 o
   2   0  26       53.83       48.73     13.04 o
   4   0  26       88.67       74.25      9.86 o
   6   0  26       44.70       37.31     18.98 o
 -17   1  26        5.84       14.20     16.53 o
 -15   1  26        8.70       20.92     16.40 o
 -13   1  26        0.01       -3.87     13.17 o
 -11   1  26       20.81       33.70     16.66 o
  -9   1  26       27.11       36.58      9.66 o
  -7   1  26        5.38       11.98      9.24 o
  -5   1  26       25.35        4.90      9.40 o
  -3   1  26        1.96        1.93      9.74 o
  -1   1  26        0.91       -9.57      9.76 o
   1   1  26       59.10       62.56      8.75 o
   3   1  26       98.21      110.71     11.46 o
   5   1  26        0.12        1.24      8.71 o
 -16   2  26       35.19       32.67     20.79 o
 -14   2  26        0.33        2.96     11.57 o
 -12   2  26        2.37        7.29     18.33 o
 -10   2  26       20.05       28.79     12.70 o
  -8   2  26        0.27       10.38     11.70 o
  -6   2  26        5.43       11.79     11.65 o
  -4   2  26        0.37       15.27     11.97 o
  -2   2  26        0.38      -13.08     20.85 o
   0   2  26       15.93       17.91     12.73 o
   2   2  26       12.29        3.62     12.69 o
   4   2  26       18.02       46.54     13.96 o
 -15   3  26      140.12      179.98     30.34 o
 -13   3  26        0.07        8.37     13.37 o
 -11   3  26       35.12       38.25     14.23 o
  -9   3  26        6.04        2.51     12.30 o
  -7   3  26       13.05       21.32     13.65 o
  -5   3  26       13.72       16.93     13.26 o
  -3   3  26        8.93       -9.06     12.28 o
  -1   3  26        8.06       22.45     14.19 o
   1   3  26       22.18       33.89     15.60 o
  -8   4  26       30.41       37.04     17.06 o
  -6   4  26        5.19        1.84     15.88 o
  -4   4  26        3.36       -2.43     15.67 o
 -15   1  27       17.72        5.68     15.62 o
 -13   1  27       16.97       23.89     15.75 o
 -11   1  27        0.09        3.87     14.98 o
  -9   1  27        4.37      -13.04     13.04 o
  -7   1  27       82.33       78.04     11.01 o
  -5   1  27        4.28        3.07     10.01 o
  -3   1  27        0.93       -2.25      9.65 o
  -1   1  27        0.28       -5.42     10.11 o
   1   1  27       17.87       44.03     25.43 o
   3   1  27        0.45       10.62      9.74 o
 -14   2  27        2.48       -3.36     11.12 o
 -12   2  27        0.73       -3.89     10.83 o
 -10   2  27        0.95        8.34     11.94 o
  -8   2  27        1.11        2.75     11.23 o
  -6   2  27        0.02      -10.09     11.30 o
  -4   2  27        0.15       -1.04     11.76 o
  -2   2  27       49.09       41.90     13.41 o
   0   2  27        0.09       20.37     12.79 o
 -11   3  27       11.76       11.10     17.95 o
  -9   3  27        0.13       24.69     13.77 o
  -7   3  27        4.09       15.25     12.81 o
  -5   3  27        8.33        3.52     12.78 o
  -3   3  27       13.17        4.87     16.85 o
  -8   0  28       33.73       39.77      9.30 o
  -6   0  28       31.84       44.93     10.85 o
  -4   0  28        9.91       35.51     13.17 o
  -2   0  28       33.12       14.33     13.81 o
 -11   1  28       14.81        8.52     15.62 o
  -9   1  28       12.49        4.26     15.11 o
  -7   1  28        0.00        9.07      7.76 o
  -5   1  28        5.33        1.10     11.04 o
  -3   1  28       18.02       18.41     15.30 o
  -1   1  28        0.12        3.62     16.78 o
  -8   2  28      111.57      127.44     18.40 o
  -6   2  28        0.51       -3.08     11.79 o
 
